# Supplementary material for: The causal relationship between gut microbiota and lipid metabolism in heart failure: A 2-sample Mendelian randomization study
Source: Medicine (Baltimore). 2025 Oct 31;104(44):e45087. doi: 10.1097/MD.0000000000045087 (PMC12582686; doi:10.1097/MD.0000000000045087)
Supplement: Supplementary file 1 [file medi-104-e45087-s001.xls]

## Sheet: Stable1
Stable1: Data overview and source
GWAS Data source
Phenotype	Consortium	Population	n case	n control	Link	Accession number
gut microbiome measurement		European (Finland)	5959		https://www.ebi.ac.uk/gwas/publications/35115689	GCST90032270 to GCST90032444
lipid metabolites	doi： 10.1038/s41467-023-42532-8	European	7174		https://www.ebi.ac.uk/gwas/publications/37907536	GCST90277249 to GCST90277416
Heart failure(HF)	FinnGen	European	37653	462695	https://storage.googleapis.com/finngen-public-data-r12/summary_stats/release/finngen_R12_I9_HEARTFAIL.gz	I9_HEARTFAIL
exposure_data	id	exposure	ancestry	Link
gut microbiome measurement	GCST90032270	CAG-273 sp003534295 abundance in stool	European	https://www.ebi.ac.uk/gwas/publications
gut microbiome measurement	GCST90032271	CAG-274 sp000432155 abundance in stool	European	https://www.ebi.ac.uk/gwas/publications
gut microbiome measurement	GCST90032272	CAG-302 abundance in stool	European	https://www.ebi.ac.uk/gwas/publications
gut microbiome measurement	GCST90032273	CAG-345 sp000433315 abundance in stool	European	https://www.ebi.ac.uk/gwas/publications
gut microbiome measurement	GCST90032274	CAG-345 abundance in stool	European	https://www.ebi.ac.uk/gwas/publications
gut microbiome measurement	GCST90032275	CAG-349 abundance in stool	European	https://www.ebi.ac.uk/gwas/publications
gut microbiome measurement	GCST90032276	CAG-390 sp003523225 abundance in stool	European	https://www.ebi.ac.uk/gwas/publications
gut microbiome measurement	GCST90032277	CAG-433 abundance in stool	European	https://www.ebi.ac.uk/gwas/publications
gut microbiome measurement	GCST90032278	CAG-448 sp000433415 abundance in stool	European	https://www.ebi.ac.uk/gwas/publications
gut microbiome measurement	GCST90032279	CAG-448 sp003150135 abundance in stool	European	https://www.ebi.ac.uk/gwas/publications
gut microbiome measurement	GCST90032280	CAG-448 abundance in stool	European	https://www.ebi.ac.uk/gwas/publications
gut microbiome measurement	GCST90032281	CAG-449 abundance in stool	European	https://www.ebi.ac.uk/gwas/publications
gut microbiome measurement	GCST90032282	CAG-452 sp000434035 abundance in stool	European	https://www.ebi.ac.uk/gwas/publications
gut microbiome measurement	GCST90032283	CAG-452 abundance in stool	European	https://www.ebi.ac.uk/gwas/publications
gut microbiome measurement	GCST90032284	CAG-465 sp000433135 abundance in stool	European	https://www.ebi.ac.uk/gwas/publications
gut microbiome measurement	GCST90032285	CAG-475 abundance in stool	European	https://www.ebi.ac.uk/gwas/publications
gut microbiome measurement	GCST90032286	CAG-485 sp002362485 abundance in stool	European	https://www.ebi.ac.uk/gwas/publications
gut microbiome measurement	GCST90032287	CAG-485 sp002404675 abundance in stool	European	https://www.ebi.ac.uk/gwas/publications
gut microbiome measurement	GCST90032288	CAG-488 sp000434055 abundance in stool	European	https://www.ebi.ac.uk/gwas/publications
gut microbiome measurement	GCST90032289	CAG-488 abundance in stool	European	https://www.ebi.ac.uk/gwas/publications
gut microbiome measurement	GCST90032290	CAG-495 abundance in stool	European	https://www.ebi.ac.uk/gwas/publications
gut microbiome measurement	GCST90032291	CAG-510 sp002432425 abundance in stool	European	https://www.ebi.ac.uk/gwas/publications
gut microbiome measurement	GCST90032292	CAG-552 abundance in stool	European	https://www.ebi.ac.uk/gwas/publications
gut microbiome measurement	GCST90032293	CAG-590 sp000431135 abundance in stool	European	https://www.ebi.ac.uk/gwas/publications
gut microbiome measurement	GCST90032294	CAG-632 abundance in stool	European	https://www.ebi.ac.uk/gwas/publications
gut microbiome measurement	GCST90032295	CAG-698 abundance in stool	European	https://www.ebi.ac.uk/gwas/publications
gut microbiome measurement	GCST90032296	CAG-776 sp000438195 abundance in stool	European	https://www.ebi.ac.uk/gwas/publications
gut microbiome measurement	GCST90032297	CAG-776 abundance in stool	European	https://www.ebi.ac.uk/gwas/publications
gut microbiome measurement	GCST90032298	CAG-81 sp000435795 abundance in stool	European	https://www.ebi.ac.uk/gwas/publications
gut microbiome measurement	GCST90032299	CAG-822 sp000432855 abundance in stool	European	https://www.ebi.ac.uk/gwas/publications
gut microbiome measurement	GCST90032300	CAG-822 abundance in stool	European	https://www.ebi.ac.uk/gwas/publications
gut microbiome measurement	GCST90032301	CAG-826 abundance in stool	European	https://www.ebi.ac.uk/gwas/publications
gut microbiome measurement	GCST90032302	CAG-83 sp000435555 abundance in stool	European	https://www.ebi.ac.uk/gwas/publications
gut microbiome measurement	GCST90032303	CAG-83 sp002392625 abundance in stool	European	https://www.ebi.ac.uk/gwas/publications
gut microbiome measurement	GCST90032304	CAG-841 sp002479075 abundance in stool	European	https://www.ebi.ac.uk/gwas/publications
gut microbiome measurement	GCST90032305	CAG-873 sp001701165 abundance in stool	European	https://www.ebi.ac.uk/gwas/publications
gut microbiome measurement	GCST90032306	CAG-877 sp000433455 abundance in stool	European	https://www.ebi.ac.uk/gwas/publications
gut microbiome measurement	GCST90032307	CAG-877 abundance in stool	European	https://www.ebi.ac.uk/gwas/publications
gut microbiome measurement	GCST90032308	CAG-882 sp003486385 abundance in stool	European	https://www.ebi.ac.uk/gwas/publications
gut microbiome measurement	GCST90032309	CAG-884 sp000433875 abundance in stool	European	https://www.ebi.ac.uk/gwas/publications
gut microbiome measurement	GCST90032310	CAG-884 abundance in stool	European	https://www.ebi.ac.uk/gwas/publications
gut microbiome measurement	GCST90032311	CAG-977 abundance in stool	European	https://www.ebi.ac.uk/gwas/publications
gut microbiome measurement	GCST90032312	Caloranaerobacteraceae abundance in stool	European	https://www.ebi.ac.uk/gwas/publications
gut microbiome measurement	GCST90032313	Caloranaerobacter abundance in stool	European	https://www.ebi.ac.uk/gwas/publications
gut microbiome measurement	GCST90032314	Campylobacter D abundance in stool	European	https://www.ebi.ac.uk/gwas/publications
gut microbiome measurement	GCST90032315	Cetobacterium A abundance in stool	European	https://www.ebi.ac.uk/gwas/publications
gut microbiome measurement	GCST90032316	CHKCI006 sp900018345 abundance in stool	European	https://www.ebi.ac.uk/gwas/publications
gut microbiome measurement	GCST90032317	Chloroflexales abundance in stool	European	https://www.ebi.ac.uk/gwas/publications
gut microbiome measurement	GCST90032318	Chromatiales abundance in stool	European	https://www.ebi.ac.uk/gwas/publications
gut microbiome measurement	GCST90032319	Chromobacteriaceae abundance in stool	European	https://www.ebi.ac.uk/gwas/publications
gut microbiome measurement	GCST90032320	Citrobacter A abundance in stool	European	https://www.ebi.ac.uk/gwas/publications
gut microbiome measurement	GCST90032321	Clostridia abundance in stool	European	https://www.ebi.ac.uk/gwas/publications
gut microbiome measurement	GCST90032322	Clostridium E sporosphaeroides abundance in stool	European	https://www.ebi.ac.uk/gwas/publications
gut microbiome measurement	GCST90032323	Clostridium I abundance in stool	European	https://www.ebi.ac.uk/gwas/publications
gut microbiome measurement	GCST90032324	Clostridium M clostridioforme abundance in stool	European	https://www.ebi.ac.uk/gwas/publications
gut microbiome measurement	GCST90032325	Clostridium M sp001304855 abundance in stool	European	https://www.ebi.ac.uk/gwas/publications
gut microbiome measurement	GCST90032326	Clostridium P abundance in stool	European	https://www.ebi.ac.uk/gwas/publications
gut microbiome measurement	GCST90032327	Clostridium saudiense abundance in stool	European	https://www.ebi.ac.uk/gwas/publications
gut microbiome measurement	GCST90032328	Clostridium S felsineum abundance in stool	European	https://www.ebi.ac.uk/gwas/publications
gut microbiome measurement	GCST90032329	Clostridium tertium abundance in stool	European	https://www.ebi.ac.uk/gwas/publications
gut microbiome measurement	GCST90032330	Collinsella abundance in stool	European	https://www.ebi.ac.uk/gwas/publications
gut microbiome measurement	GCST90032331	Comamonas B abundance in stool	European	https://www.ebi.ac.uk/gwas/publications
gut microbiome measurement	GCST90032332	Comamonas abundance in stool	European	https://www.ebi.ac.uk/gwas/publications
gut microbiome measurement	GCST90032333	Coprobacillus cateniformis abundance in stool	European	https://www.ebi.ac.uk/gwas/publications
gut microbiome measurement	GCST90032334	Coprobacillus abundance in stool	European	https://www.ebi.ac.uk/gwas/publications
gut microbiome measurement	GCST90032335	Coprobacter secundus abundance in stool	European	https://www.ebi.ac.uk/gwas/publications
gut microbiome measurement	GCST90032336	Corynebacterium abundance in stool	European	https://www.ebi.ac.uk/gwas/publications
gut microbiome measurement	GCST90032337	Cyanobacteria abundance in stool	European	https://www.ebi.ac.uk/gwas/publications
gut microbiome measurement	GCST90032338	Demequinaceae abundance in stool	European	https://www.ebi.ac.uk/gwas/publications
gut microbiome measurement	GCST90032339	Demequina abundance in stool	European	https://www.ebi.ac.uk/gwas/publications
gut microbiome measurement	GCST90032340	Desulfobacterota A abundance in stool	European	https://www.ebi.ac.uk/gwas/publications
gut microbiome measurement	GCST90032341	Desulfovibrionaceae abundance in stool	European	https://www.ebi.ac.uk/gwas/publications
gut microbiome measurement	GCST90032342	Desulfovibrionales abundance in stool	European	https://www.ebi.ac.uk/gwas/publications
gut microbiome measurement	GCST90032343	Desulfovibrionia abundance in stool	European	https://www.ebi.ac.uk/gwas/publications
gut microbiome measurement	GCST90032344	Desulfovibrio piger abundance in stool	European	https://www.ebi.ac.uk/gwas/publications
gut microbiome measurement	GCST90032470	Massiliomicrobiota abundance in stool	European	https://www.ebi.ac.uk/gwas/publications
gut microbiome measurement	GCST90032471	Megamonas funiformis abundance in stool	European	https://www.ebi.ac.uk/gwas/publications
gut microbiome measurement	GCST90032472	Megamonas abundance in stool	European	https://www.ebi.ac.uk/gwas/publications
gut microbiome measurement	GCST90032473	Megasphaera elsdenii abundance in stool	European	https://www.ebi.ac.uk/gwas/publications
gut microbiome measurement	GCST90032474	Megasphaera sp900066485 abundance in stool	European	https://www.ebi.ac.uk/gwas/publications
gut microbiome measurement	GCST90032475	Megasphaera abundance in stool	European	https://www.ebi.ac.uk/gwas/publications
gut microbiome measurement	GCST90032476	Merdibacter massiliensis abundance in stool	European	https://www.ebi.ac.uk/gwas/publications
gut microbiome measurement	GCST90032477	Methanobacterium B abundance in stool	European	https://www.ebi.ac.uk/gwas/publications
gut microbiome measurement	GCST90032478	Methanobrevibacter B abundance in stool	European	https://www.ebi.ac.uk/gwas/publications
gut microbiome measurement	GCST90032479	Microvirga abundance in stool	European	https://www.ebi.ac.uk/gwas/publications
gut microbiome measurement	GCST90032480	Monoglobaceae abundance in stool	European	https://www.ebi.ac.uk/gwas/publications
gut microbiome measurement	GCST90032481	Monoglobus pectinilyticus abundance in stool	European	https://www.ebi.ac.uk/gwas/publications
gut microbiome measurement	GCST90032482	Monoglobus abundance in stool	European	https://www.ebi.ac.uk/gwas/publications
gut microbiome measurement	GCST90032483	Morganella abundance in stool	European	https://www.ebi.ac.uk/gwas/publications
gut microbiome measurement	GCST90032484	Mycobacteriaceae abundance in stool	European	https://www.ebi.ac.uk/gwas/publications
gut microbiome measurement	GCST90032485	Mycoplasmataceae abundance in stool	European	https://www.ebi.ac.uk/gwas/publications
gut microbiome measurement	GCST90032486	Mycoplasmatales abundance in stool	European	https://www.ebi.ac.uk/gwas/publications
gut microbiome measurement	GCST90032487	Mycoplasmoidaceae abundance in stool	European	https://www.ebi.ac.uk/gwas/publications
gut microbiome measurement	GCST90032488	Negativibacillus massiliensis abundance in stool	European	https://www.ebi.ac.uk/gwas/publications
gut microbiome measurement	GCST90032489	Negativibacillus sp000435195 abundance in stool	European	https://www.ebi.ac.uk/gwas/publications
gut microbiome measurement	GCST90032490	Negativibacillus abundance in stool	European	https://www.ebi.ac.uk/gwas/publications
gut microbiome measurement	GCST90032491	NK4A144 abundance in stool	European	https://www.ebi.ac.uk/gwas/publications
gut microbiome measurement	GCST90032492	Odoribacter laneus abundance in stool	European	https://www.ebi.ac.uk/gwas/publications
gut microbiome measurement	GCST90032493	Olsenella C abundance in stool	European	https://www.ebi.ac.uk/gwas/publications
gut microbiome measurement	GCST90032494	Omnitrophota abundance in stool	European	https://www.ebi.ac.uk/gwas/publications
gut microbiome measurement	GCST90032445	Klebsiella A abundance in stool	European	https://www.ebi.ac.uk/gwas/publications
gut microbiome measurement	GCST90032446	Klebsiella pneumoniae abundance in stool	European	https://www.ebi.ac.uk/gwas/publications
gut microbiome measurement	GCST90032447	Klebsiella abundance in stool	European	https://www.ebi.ac.uk/gwas/publications
gut microbiome measurement	GCST90032448	koll11 abundance in stool	European	https://www.ebi.ac.uk/gwas/publications
gut microbiome measurement	GCST90032449	Lachnoanaerobaculum saburreum abundance in stool	European	https://www.ebi.ac.uk/gwas/publications
gut microbiome measurement	GCST90032450	Lachnospiraceae abundance in stool	European	https://www.ebi.ac.uk/gwas/publications
gut microbiome measurement	GCST90032451	Lachnospirales abundance in stool	European	https://www.ebi.ac.uk/gwas/publications
gut microbiome measurement	GCST90032452	Lachnospira rogosae abundance in stool	European	https://www.ebi.ac.uk/gwas/publications
gut microbiome measurement	GCST90032453	Lachnospira sp000437735 abundance in stool	European	https://www.ebi.ac.uk/gwas/publications
gut microbiome measurement	GCST90032454	Lactobacillus B ruminis abundance in stool	European	https://www.ebi.ac.uk/gwas/publications
gut microbiome measurement	GCST90032455	Lactobacillus B salivarius abundance in stool	European	https://www.ebi.ac.uk/gwas/publications
gut microbiome measurement	GCST90032456	Lactobacillus B abundance in stool	European	https://www.ebi.ac.uk/gwas/publications
gut microbiome measurement	GCST90032457	Lactococcus lactis abundance in stool	European	https://www.ebi.ac.uk/gwas/publications
gut microbiome measurement	GCST90032458	Lawsonibacter sp000492175 abundance in stool	European	https://www.ebi.ac.uk/gwas/publications
gut microbiome measurement	GCST90032459	Lawsonibacter sp002161175 abundance in stool	European	https://www.ebi.ac.uk/gwas/publications
gut microbiome measurement	GCST90032460	Lawsonibacter sp900066645 abundance in stool	European	https://www.ebi.ac.uk/gwas/publications
gut microbiome measurement	GCST90032461	Leclercia abundance in stool	European	https://www.ebi.ac.uk/gwas/publications
gut microbiome measurement	GCST90032462	Lentimicrobiaceae abundance in stool	European	https://www.ebi.ac.uk/gwas/publications
gut microbiome measurement	GCST90032463	Leptospirae abundance in stool	European	https://www.ebi.ac.uk/gwas/publications
gut microbiome measurement	GCST90032464	Leptospirales abundance in stool	European	https://www.ebi.ac.uk/gwas/publications
gut microbiome measurement	GCST90032465	Leuconostoc mesenteroides abundance in stool	European	https://www.ebi.ac.uk/gwas/publications
gut microbiome measurement	GCST90032466	Leuconostoc abundance in stool	European	https://www.ebi.ac.uk/gwas/publications
gut microbiome measurement	GCST90032467	Magnetospirillum A abundance in stool	European	https://www.ebi.ac.uk/gwas/publications
gut microbiome measurement	GCST90032468	Marinilabiliaceae abundance in stool	European	https://www.ebi.ac.uk/gwas/publications
gut microbiome measurement	GCST90032469	Massiliomicrobiota sp002160815 abundance in stool	European	https://www.ebi.ac.uk/gwas/publications
gut microbiome measurement	GCST90032505	Pararhizobium abundance in stool	European	https://www.ebi.ac.uk/gwas/publications
gut microbiome measurement	GCST90032506	Pauljensenia sp000411415 abundance in stool	European	https://www.ebi.ac.uk/gwas/publications
gut microbiome measurement	GCST90032507	Peptococcia abundance in stool	European	https://www.ebi.ac.uk/gwas/publications
gut microbiome measurement	GCST90032508	Phascolarctobacterium sp003150755 abundance in stool	European	https://www.ebi.ac.uk/gwas/publications
gut microbiome measurement	GCST90032509	Phocea massiliensis abundance in stool	European	https://www.ebi.ac.uk/gwas/publications
gut microbiome measurement	GCST90032510	Phocea abundance in stool	European	https://www.ebi.ac.uk/gwas/publications
gut microbiome measurement	GCST90032511	Photobacterium abundance in stool	European	https://www.ebi.ac.uk/gwas/publications
gut microbiome measurement	GCST90032512	Planococcaceae abundance in stool	European	https://www.ebi.ac.uk/gwas/publications
gut microbiome measurement	GCST90032513	Poseidoniaceae abundance in stool	European	https://www.ebi.ac.uk/gwas/publications
gut microbiome measurement	GCST90032514	Prevotella bivia abundance in stool	European	https://www.ebi.ac.uk/gwas/publications
gut microbiome measurement	GCST90032515	Prevotella buccae abundance in stool	European	https://www.ebi.ac.uk/gwas/publications
gut microbiome measurement	GCST90032516	Prevotellamassilia sp000437675 abundance in stool	European	https://www.ebi.ac.uk/gwas/publications
gut microbiome measurement	GCST90032517	Prevotellamassilia abundance in stool	European	https://www.ebi.ac.uk/gwas/publications
gut microbiome measurement	GCST90032495	Paceibacteria abundance in stool	European	https://www.ebi.ac.uk/gwas/publications
gut microbiome measurement	GCST90032496	Paenibacillales abundance in stool	European	https://www.ebi.ac.uk/gwas/publications
gut microbiome measurement	GCST90032497	Paenibacillus J abundance in stool	European	https://www.ebi.ac.uk/gwas/publications
gut microbiome measurement	GCST90032498	Pandoraea abundance in stool	European	https://www.ebi.ac.uk/gwas/publications
gut microbiome measurement	GCST90032499	Parabacteroides johnsonii abundance in stool	European	https://www.ebi.ac.uk/gwas/publications
gut microbiome measurement	GCST90032500	Parabacteroides sp000436495 abundance in stool	European	https://www.ebi.ac.uk/gwas/publications
gut microbiome measurement	GCST90032501	Parabacteroides abundance in stool	European	https://www.ebi.ac.uk/gwas/publications
gut microbiome measurement	GCST90032502	Parachlamydiales abundance in stool	European	https://www.ebi.ac.uk/gwas/publications
gut microbiome measurement	GCST90032503	Paraglaciecola abundance in stool	European	https://www.ebi.ac.uk/gwas/publications
gut microbiome measurement	GCST90032504	Paramuribaculum sp001689565 abundance in stool	European	https://www.ebi.ac.uk/gwas/publications
gut microbiome measurement	GCST90032195	Atopobiaceae abundance in stool	European	https://www.ebi.ac.uk/gwas/publications
gut microbiome measurement	GCST90032196	Aureimonas abundance in stool	European	https://www.ebi.ac.uk/gwas/publications
gut microbiome measurement	GCST90032197	Azorhizobium abundance in stool	European	https://www.ebi.ac.uk/gwas/publications
gut microbiome measurement	GCST90032198	Bacillaceae A abundance in stool	European	https://www.ebi.ac.uk/gwas/publications
gut microbiome measurement	GCST90032199	Bacillales A abundance in stool	European	https://www.ebi.ac.uk/gwas/publications
gut microbiome measurement	GCST90032200	Bacilli A abundance in stool	European	https://www.ebi.ac.uk/gwas/publications
gut microbiome measurement	GCST90032201	Bacillus AY abundance in stool	European	https://www.ebi.ac.uk/gwas/publications
gut microbiome measurement	GCST90032202	Bacillus C abundance in stool	European	https://www.ebi.ac.uk/gwas/publications
gut microbiome measurement	GCST90032203	Bacillus abundance in stool	European	https://www.ebi.ac.uk/gwas/publications
gut microbiome measurement	GCST90032204	Bacillus U abundance in stool	European	https://www.ebi.ac.uk/gwas/publications
gut microbiome measurement	GCST90032205	Bacillus velezensis abundance in stool	European	https://www.ebi.ac.uk/gwas/publications
gut microbiome measurement	GCST90032206	Bacteroides A plebeius A abundance in stool	European	https://www.ebi.ac.uk/gwas/publications
gut microbiome measurement	GCST90032207	Bacteroides A plebeius abundance in stool	European	https://www.ebi.ac.uk/gwas/publications
gut microbiome measurement	GCST90032208	Bacteroides A abundance in stool	European	https://www.ebi.ac.uk/gwas/publications
gut microbiome measurement	GCST90032209	Bacteroides clarus abundance in stool	European	https://www.ebi.ac.uk/gwas/publications
gut microbiome measurement	GCST90032210	Bacteroides eggerthii abundance in stool	European	https://www.ebi.ac.uk/gwas/publications
gut microbiome measurement	GCST90032211	Bacteroides faecis abundance in stool	European	https://www.ebi.ac.uk/gwas/publications
gut microbiome measurement	GCST90032212	Bacteroides intestinalis A abundance in stool	European	https://www.ebi.ac.uk/gwas/publications
gut microbiome measurement	GCST90032213	Bacteroides sp002160055 abundance in stool	European	https://www.ebi.ac.uk/gwas/publications
gut microbiome measurement	GCST90032214	Bacteroides sp003545565 abundance in stool	European	https://www.ebi.ac.uk/gwas/publications
gut microbiome measurement	GCST90032215	Bacteroides stercoris abundance in stool	European	https://www.ebi.ac.uk/gwas/publications
gut microbiome measurement	GCST90032216	Bacteroides thetaiotaomicron abundance in stool	European	https://www.ebi.ac.uk/gwas/publications
gut microbiome measurement	GCST90032217	Barnesiellaceae abundance in stool	European	https://www.ebi.ac.uk/gwas/publications
gut microbiome measurement	GCST90032218	Barnesiella abundance in stool	European	https://www.ebi.ac.uk/gwas/publications
gut microbiome measurement	GCST90032219	Bifidobacteriaceae abundance in stool	European	https://www.ebi.ac.uk/gwas/publications
gut microbiome measurement	GCST90032245	Brevibacillaceae abundance in stool	European	https://www.ebi.ac.uk/gwas/publications
gut microbiome measurement	GCST90032246	Brevibacillales abundance in stool	European	https://www.ebi.ac.uk/gwas/publications
gut microbiome measurement	GCST90032247	Brevibacillus B abundance in stool	European	https://www.ebi.ac.uk/gwas/publications
gut microbiome measurement	GCST90032248	Butyricimonas sp900258545 abundance in stool	European	https://www.ebi.ac.uk/gwas/publications
gut microbiome measurement	GCST90032249	CAG-1000 sp000434555 abundance in stool	European	https://www.ebi.ac.uk/gwas/publications
gut microbiome measurement	GCST90032250	CAG-1000 abundance in stool	European	https://www.ebi.ac.uk/gwas/publications
gut microbiome measurement	GCST90032251	CAG-1031 abundance in stool	European	https://www.ebi.ac.uk/gwas/publications
gut microbiome measurement	GCST90032252	CAG-110 abundance in stool	European	https://www.ebi.ac.uk/gwas/publications
gut microbiome measurement	GCST90032253	CAG-145 sp000435615 abundance in stool	European	https://www.ebi.ac.uk/gwas/publications
gut microbiome measurement	GCST90032254	CAG-145 sp002320005 abundance in stool	European	https://www.ebi.ac.uk/gwas/publications
gut microbiome measurement	GCST90032255	CAG-145 abundance in stool	European	https://www.ebi.ac.uk/gwas/publications
gut microbiome measurement	GCST90032256	CAG-170 sp003516765 abundance in stool	European	https://www.ebi.ac.uk/gwas/publications
gut microbiome measurement	GCST90032257	CAG-177 sp002438685 abundance in stool	European	https://www.ebi.ac.uk/gwas/publications
gut microbiome measurement	GCST90032258	CAG-177 sp002451755 abundance in stool	European	https://www.ebi.ac.uk/gwas/publications
gut microbiome measurement	GCST90032259	CAG-177 sp003514385 abundance in stool	European	https://www.ebi.ac.uk/gwas/publications
gut microbiome measurement	GCST90032260	CAG-177 sp003538135 abundance in stool	European	https://www.ebi.ac.uk/gwas/publications
gut microbiome measurement	GCST90032261	CAG-177 abundance in stool	European	https://www.ebi.ac.uk/gwas/publications
gut microbiome measurement	GCST90032262	CAG-180 sp000432435 abundance in stool	European	https://www.ebi.ac.uk/gwas/publications
gut microbiome measurement	GCST90032263	CAG-194 sp002441865 abundance in stool	European	https://www.ebi.ac.uk/gwas/publications
gut microbiome measurement	GCST90032264	CAG-245 sp000435175 abundance in stool	European	https://www.ebi.ac.uk/gwas/publications
gut microbiome measurement	GCST90032265	CAG-245 abundance in stool	European	https://www.ebi.ac.uk/gwas/publications
gut microbiome measurement	GCST90032266	CAG-269 sp001915995 abundance in stool	European	https://www.ebi.ac.uk/gwas/publications
gut microbiome measurement	GCST90032267	CAG-269 sp001916065 abundance in stool	European	https://www.ebi.ac.uk/gwas/publications
gut microbiome measurement	GCST90032268	CAG-269 sp002372935 abundance in stool	European	https://www.ebi.ac.uk/gwas/publications
gut microbiome measurement	GCST90032269	CAG-273 sp003507395 abundance in stool	European	https://www.ebi.ac.uk/gwas/publications
gut microbiome measurement	GCST90032220	Bifidobacterium adolescentis abundance in stool	European	https://www.ebi.ac.uk/gwas/publications
gut microbiome measurement	GCST90032221	Bifidobacterium angulatum abundance in stool	European	https://www.ebi.ac.uk/gwas/publications
gut microbiome measurement	GCST90032222	Bifidobacterium bifidum abundance in stool	European	https://www.ebi.ac.uk/gwas/publications
gut microbiome measurement	GCST90032223	Bifidobacterium breve abundance in stool	European	https://www.ebi.ac.uk/gwas/publications
gut microbiome measurement	GCST90032224	Bifidobacterium catenulatum abundance in stool	European	https://www.ebi.ac.uk/gwas/publications
gut microbiome measurement	GCST90032225	Bifidobacterium infantis abundance in stool	European	https://www.ebi.ac.uk/gwas/publications
gut microbiome measurement	GCST90032226	Bifidobacterium kashiwanohense abundance in stool	European	https://www.ebi.ac.uk/gwas/publications
gut microbiome measurement	GCST90032227	Bifidobacterium longum abundance in stool	European	https://www.ebi.ac.uk/gwas/publications
gut microbiome measurement	GCST90032228	Bifidobacterium pseudocatenulatum abundance in stool	European	https://www.ebi.ac.uk/gwas/publications
gut microbiome measurement	GCST90032229	Bifidobacterium ruminantium abundance in stool	European	https://www.ebi.ac.uk/gwas/publications
gut microbiome measurement	GCST90032230	Bifidobacterium abundance in stool	European	https://www.ebi.ac.uk/gwas/publications
gut microbiome measurement	GCST90032231	Bin127 abundance in stool	European	https://www.ebi.ac.uk/gwas/publications
gut microbiome measurement	GCST90032232	Blautia A sp000285855 abundance in stool	European	https://www.ebi.ac.uk/gwas/publications
gut microbiome measurement	GCST90032233	Blautia A sp002159835 abundance in stool	European	https://www.ebi.ac.uk/gwas/publications
gut microbiome measurement	GCST90032234	Blautia A sp900066145 abundance in stool	European	https://www.ebi.ac.uk/gwas/publications
gut microbiome measurement	GCST90032235	Blautia A sp900066355 abundance in stool	European	https://www.ebi.ac.uk/gwas/publications
gut microbiome measurement	GCST90032236	Blautia hansenii abundance in stool	European	https://www.ebi.ac.uk/gwas/publications
gut microbiome measurement	GCST90032237	Blautia sp000436935 abundance in stool	European	https://www.ebi.ac.uk/gwas/publications
gut microbiome measurement	GCST90032238	Blautia sp001304935 abundance in stool	European	https://www.ebi.ac.uk/gwas/publications
gut microbiome measurement	GCST90032239	Borreliaceae abundance in stool	European	https://www.ebi.ac.uk/gwas/publications
gut microbiome measurement	GCST90032240	Borreliales abundance in stool	European	https://www.ebi.ac.uk/gwas/publications
gut microbiome measurement	GCST90032241	Brachyspiraceae abundance in stool	European	https://www.ebi.ac.uk/gwas/publications
gut microbiome measurement	GCST90032242	Brachyspirae abundance in stool	European	https://www.ebi.ac.uk/gwas/publications
gut microbiome measurement	GCST90032243	Brachyspirales abundance in stool	European	https://www.ebi.ac.uk/gwas/publications
gut microbiome measurement	GCST90032244	Brachyspira abundance in stool	European	https://www.ebi.ac.uk/gwas/publications
gut microbiome measurement	GCST90032618	UBA6382 abundance in stool	European	https://www.ebi.ac.uk/gwas/publications
gut microbiome measurement	GCST90032619	UBA6398 sp002451695 abundance in stool	European	https://www.ebi.ac.uk/gwas/publications
gut microbiome measurement	GCST90032620	UBA6398 abundance in stool	European	https://www.ebi.ac.uk/gwas/publications
gut microbiome measurement	GCST90032621	UBA644 abundance in stool	European	https://www.ebi.ac.uk/gwas/publications
gut microbiome measurement	GCST90032622	UBA6960 abundance in stool	European	https://www.ebi.ac.uk/gwas/publications
gut microbiome measurement	GCST90032623	UBA7102 sp002315655 abundance in stool	European	https://www.ebi.ac.uk/gwas/publications
gut microbiome measurement	GCST90032624	UBA7177 sp002491225 abundance in stool	European	https://www.ebi.ac.uk/gwas/publications
gut microbiome measurement	GCST90032625	UBA7177 abundance in stool	European	https://www.ebi.ac.uk/gwas/publications
gut microbiome measurement	GCST90032626	UBA7182 sp002491115 abundance in stool	European	https://www.ebi.ac.uk/gwas/publications
gut microbiome measurement	GCST90032627	UBA7182 abundance in stool	European	https://www.ebi.ac.uk/gwas/publications
gut microbiome measurement	GCST90032628	UBA737 sp002451855 abundance in stool	European	https://www.ebi.ac.uk/gwas/publications
gut microbiome measurement	GCST90032629	UBA737 abundance in stool	European	https://www.ebi.ac.uk/gwas/publications
gut microbiome measurement	GCST90032630	UBA7703 abundance in stool	European	https://www.ebi.ac.uk/gwas/publications
gut microbiome measurement	GCST90032631	UBA7748 sp900314535 abundance in stool	European	https://www.ebi.ac.uk/gwas/publications
gut microbiome measurement	GCST90032632	UBA8517 abundance in stool	European	https://www.ebi.ac.uk/gwas/publications
gut microbiome measurement	GCST90032633	UBA8621 abundance in stool	European	https://www.ebi.ac.uk/gwas/publications
gut microbiome measurement	GCST90032634	UBA8904 abundance in stool	European	https://www.ebi.ac.uk/gwas/publications
gut microbiome measurement	GCST90032635	UBA9475 sp002161235 abundance in stool	European	https://www.ebi.ac.uk/gwas/publications
gut microbiome measurement	GCST90032636	UBA9475 sp002161675 abundance in stool	European	https://www.ebi.ac.uk/gwas/publications
gut microbiome measurement	GCST90032637	UBP9 abundance in stool	European	https://www.ebi.ac.uk/gwas/publications
gut microbiome measurement	GCST90032638	UCG-010 sp003150215 abundance in stool	European	https://www.ebi.ac.uk/gwas/publications
gut microbiome measurement	GCST90032639	UNC496MF abundance in stool	European	https://www.ebi.ac.uk/gwas/publications
gut microbiome measurement	GCST90032640	V9D3004 abundance in stool	European	https://www.ebi.ac.uk/gwas/publications
gut microbiome measurement	GCST90032641	Veillonellaceae abundance in stool	European	https://www.ebi.ac.uk/gwas/publications
gut microbiome measurement	GCST90032642	Veillonella rogosae abundance in stool	European	https://www.ebi.ac.uk/gwas/publications
gut microbiome measurement	GCST90032643	Veillonella abundance in stool	European	https://www.ebi.ac.uk/gwas/publications
gut microbiome measurement	GCST90032644	Victivallis sp002998355 abundance in stool	European	https://www.ebi.ac.uk/gwas/publications
gut microbiome measurement	GCST90032172	Absiella dolichum abundance in stool	European	https://www.ebi.ac.uk/gwas/publications
gut microbiome measurement	GCST90032173	Acetobacteraceae abundance in stool	European	https://www.ebi.ac.uk/gwas/publications
gut microbiome measurement	GCST90032174	Acetobacterales abundance in stool	European	https://www.ebi.ac.uk/gwas/publications
gut microbiome measurement	GCST90032175	Achromobacter abundance in stool	European	https://www.ebi.ac.uk/gwas/publications
gut microbiome measurement	GCST90032176	Acidaminococcus fermentans abundance in stool	European	https://www.ebi.ac.uk/gwas/publications
gut microbiome measurement	GCST90032177	Acidaminococcus sp900315205 abundance in stool	European	https://www.ebi.ac.uk/gwas/publications
gut microbiome measurement	GCST90032178	Acidobacteriales abundance in stool	European	https://www.ebi.ac.uk/gwas/publications
gut microbiome measurement	GCST90032179	Actinobacteria abundance in stool	European	https://www.ebi.ac.uk/gwas/publications
gut microbiome measurement	GCST90032180	Actinobacteriota abundance in stool	European	https://www.ebi.ac.uk/gwas/publications
gut microbiome measurement	GCST90032181	Actinomycetales abundance in stool	European	https://www.ebi.ac.uk/gwas/publications
gut microbiome measurement	GCST90032182	Agathobacter sp000434275 abundance in stool	European	https://www.ebi.ac.uk/gwas/publications
gut microbiome measurement	GCST90032183	Akkermansia muciniphila B abundance in stool	European	https://www.ebi.ac.uk/gwas/publications
gut microbiome measurement	GCST90032184	Aliivibrio abundance in stool	European	https://www.ebi.ac.uk/gwas/publications
gut microbiome measurement	GCST90032185	Alistipes shahii abundance in stool	European	https://www.ebi.ac.uk/gwas/publications
gut microbiome measurement	GCST90032186	Alistipes abundance in stool	European	https://www.ebi.ac.uk/gwas/publications
gut microbiome measurement	GCST90032187	Alloprevotella abundance in stool	European	https://www.ebi.ac.uk/gwas/publications
gut microbiome measurement	GCST90032188	Alteromonadaceae abundance in stool	European	https://www.ebi.ac.uk/gwas/publications
gut microbiome measurement	GCST90032189	An181 abundance in stool	European	https://www.ebi.ac.uk/gwas/publications
gut microbiome measurement	GCST90032190	An7 abundance in stool	European	https://www.ebi.ac.uk/gwas/publications
gut microbiome measurement	GCST90032191	Anaeromassilibacillus sp001305115 abundance in stool	European	https://www.ebi.ac.uk/gwas/publications
gut microbiome measurement	GCST90032192	Aneurinibacillaceae abundance in stool	European	https://www.ebi.ac.uk/gwas/publications
gut microbiome measurement	GCST90032193	Aneurinibacillales abundance in stool	European	https://www.ebi.ac.uk/gwas/publications
gut microbiome measurement	GCST90032194	AR31 abundance in stool	European	https://www.ebi.ac.uk/gwas/publications
gut microbiome measurement	GCST90032543	RUG147 sp900315495 abundance in stool	European	https://www.ebi.ac.uk/gwas/publications
gut microbiome measurement	GCST90032550	Ruminococcus D bicirculans abundance in stool	European	https://www.ebi.ac.uk/gwas/publications
gut microbiome measurement	GCST90032551	Ruminococcus D abundance in stool	European	https://www.ebi.ac.uk/gwas/publications
gut microbiome measurement	GCST90032552	Ruminococcus E sp003521625 abundance in stool	European	https://www.ebi.ac.uk/gwas/publications
gut microbiome measurement	GCST90032553	Ruminococcus E sp900100595 abundance in stool	European	https://www.ebi.ac.uk/gwas/publications
gut microbiome measurement	GCST90032554	Ruminococcus E sp900314705 abundance in stool	European	https://www.ebi.ac.uk/gwas/publications
gut microbiome measurement	GCST90032555	Ruminococcus abundance in stool	European	https://www.ebi.ac.uk/gwas/publications
gut microbiome measurement	GCST90032560	Sorangium abundance in stool	European	https://www.ebi.ac.uk/gwas/publications
gut microbiome measurement	GCST90032561	Spirillospora abundance in stool	European	https://www.ebi.ac.uk/gwas/publications
gut microbiome measurement	GCST90032562	Spirochaetia abundance in stool	European	https://www.ebi.ac.uk/gwas/publications
gut microbiome measurement	GCST90032563	Sporomusales abundance in stool	European	https://www.ebi.ac.uk/gwas/publications
gut microbiome measurement	GCST90032544	RUG147 abundance in stool	European	https://www.ebi.ac.uk/gwas/publications
gut microbiome measurement	GCST90032545	RUG420 sp900317985 abundance in stool	European	https://www.ebi.ac.uk/gwas/publications
gut microbiome measurement	GCST90032546	RUG472 sp900319345 abundance in stool	European	https://www.ebi.ac.uk/gwas/publications
gut microbiome measurement	GCST90032547	RUG472 abundance in stool	European	https://www.ebi.ac.uk/gwas/publications
gut microbiome measurement	GCST90032548	Ruminococcus A sp000432335 abundance in stool	European	https://www.ebi.ac.uk/gwas/publications
gut microbiome measurement	GCST90032549	Ruminococcus C sp000437255 abundance in stool	European	https://www.ebi.ac.uk/gwas/publications
gut microbiome measurement	GCST90032556	Saccharofermentanaceae abundance in stool	European	https://www.ebi.ac.uk/gwas/publications
gut microbiome measurement	GCST90032557	Saccharomonospora abundance in stool	European	https://www.ebi.ac.uk/gwas/publications
gut microbiome measurement	GCST90032558	SAR324 abundance in stool	European	https://www.ebi.ac.uk/gwas/publications
gut microbiome measurement	GCST90032559	SM23-33 abundance in stool	European	https://www.ebi.ac.uk/gwas/publications
gut microbiome measurement	GCST90032564	Staphylococcus A fleurettii abundance in stool	European	https://www.ebi.ac.uk/gwas/publications
gut microbiome measurement	GCST90032565	Staphylococcus aureus abundance in stool	European	https://www.ebi.ac.uk/gwas/publications
gut microbiome measurement	GCST90032566	Stappia abundance in stool	European	https://www.ebi.ac.uk/gwas/publications
gut microbiome measurement	GCST90032567	Streptacidiphilus abundance in stool	European	https://www.ebi.ac.uk/gwas/publications
gut microbiome measurement	GCST90032568	Streptococcus sanguinis abundance in stool	European	https://www.ebi.ac.uk/gwas/publications
gut microbiome measurement	GCST90032569	Succiniclasticum abundance in stool	European	https://www.ebi.ac.uk/gwas/publications
gut microbiome measurement	GCST90032570	Succinivibrionaceae abundance in stool	European	https://www.ebi.ac.uk/gwas/publications
gut microbiome measurement	GCST90032571	Succinivibrio abundance in stool	European	https://www.ebi.ac.uk/gwas/publications
gut microbiome measurement	GCST90032572	Syntrophomonadia abundance in stool	European	https://www.ebi.ac.uk/gwas/publications
gut microbiome measurement	GCST90032573	Syntrophorhabdaceae abundance in stool	European	https://www.ebi.ac.uk/gwas/publications
gut microbiome measurement	GCST90032574	Syntrophorhabdia abundance in stool	European	https://www.ebi.ac.uk/gwas/publications
gut microbiome measurement	GCST90032575	Tannerellaceae abundance in stool	European	https://www.ebi.ac.uk/gwas/publications
gut microbiome measurement	GCST90032576	Tepidanaerobacteraceae abundance in stool	European	https://www.ebi.ac.uk/gwas/publications
gut microbiome measurement	GCST90032577	Terrisporobacter othiniensis abundance in stool	European	https://www.ebi.ac.uk/gwas/publications
gut microbiome measurement	GCST90032578	Terrisporobacter abundance in stool	European	https://www.ebi.ac.uk/gwas/publications
gut microbiome measurement	GCST90032579	Thermococcaceae abundance in stool	European	https://www.ebi.ac.uk/gwas/publications
gut microbiome measurement	GCST90032580	Thermococci abundance in stool	European	https://www.ebi.ac.uk/gwas/publications
gut microbiome measurement	GCST90032581	Thermoplasmatota abundance in stool	European	https://www.ebi.ac.uk/gwas/publications
gut microbiome measurement	GCST90032582	Thermoprotei abundance in stool	European	https://www.ebi.ac.uk/gwas/publications
gut microbiome measurement	GCST90032583	Thioalkalivibrionaceae abundance in stool	European	https://www.ebi.ac.uk/gwas/publications
gut microbiome measurement	GCST90032584	TMED109 abundance in stool	European	https://www.ebi.ac.uk/gwas/publications
gut microbiome measurement	GCST90032585	Treponema D abundance in stool	European	https://www.ebi.ac.uk/gwas/publications
gut microbiome measurement	GCST90032586	Treponemataceae abundance in stool	European	https://www.ebi.ac.uk/gwas/publications
gut microbiome measurement	GCST90032587	Turicibacteraceae abundance in stool	European	https://www.ebi.ac.uk/gwas/publications
gut microbiome measurement	GCST90032588	Turicibacter sp001543345 abundance in stool	European	https://www.ebi.ac.uk/gwas/publications
gut microbiome measurement	GCST90032589	Turicibacter abundance in stool	European	https://www.ebi.ac.uk/gwas/publications
gut microbiome measurement	GCST90032590	UBA1033 sp001695555 abundance in stool	European	https://www.ebi.ac.uk/gwas/publications
gut microbiome measurement	GCST90032591	UBA1066 sp900317515 abundance in stool	European	https://www.ebi.ac.uk/gwas/publications
gut microbiome measurement	GCST90032592	UBA1066 abundance in stool	European	https://www.ebi.ac.uk/gwas/publications
gut microbiome measurement	GCST90032593	UBA11471 sp000434215 abundance in stool	European	https://www.ebi.ac.uk/gwas/publications
gut microbiome measurement	GCST90032594	UBA11471 abundance in stool	European	https://www.ebi.ac.uk/gwas/publications
gut microbiome measurement	GCST90032595	UBA1191 abundance in stool	European	https://www.ebi.ac.uk/gwas/publications
gut microbiome measurement	GCST90032596	UBA11963 sp002362595 abundance in stool	European	https://www.ebi.ac.uk/gwas/publications
gut microbiome measurement	GCST90032597	UBA11963 abundance in stool	European	https://www.ebi.ac.uk/gwas/publications
gut microbiome measurement	GCST90032598	UBA1206 sp000433115 abundance in stool	European	https://www.ebi.ac.uk/gwas/publications
gut microbiome measurement	GCST90032599	UBA1375 sp002305795 abundance in stool	European	https://www.ebi.ac.uk/gwas/publications
gut microbiome measurement	GCST90032600	UBA1407 abundance in stool	European	https://www.ebi.ac.uk/gwas/publications
gut microbiome measurement	GCST90032601	UBA1409 abundance in stool	European	https://www.ebi.ac.uk/gwas/publications
gut microbiome measurement	GCST90032602	UBA1417 sp003531055 abundance in stool	European	https://www.ebi.ac.uk/gwas/publications
gut microbiome measurement	GCST90032603	UBA1446 sp002329245 abundance in stool	European	https://www.ebi.ac.uk/gwas/publications
gut microbiome measurement	GCST90032604	UBA1448 sp002329405 abundance in stool	European	https://www.ebi.ac.uk/gwas/publications
gut microbiome measurement	GCST90032605	UBA1448 abundance in stool	European	https://www.ebi.ac.uk/gwas/publications
gut microbiome measurement	GCST90032606	UBA1611 abundance in stool	European	https://www.ebi.ac.uk/gwas/publications
gut microbiome measurement	GCST90032607	UBA1777 sp002320035 abundance in stool	European	https://www.ebi.ac.uk/gwas/publications
gut microbiome measurement	GCST90032608	UBA1777 sp900316255 abundance in stool	European	https://www.ebi.ac.uk/gwas/publications
gut microbiome measurement	GCST90032609	UBA1777 sp900319275 abundance in stool	European	https://www.ebi.ac.uk/gwas/publications
gut microbiome measurement	GCST90032610	UBA1777 sp900319835 abundance in stool	European	https://www.ebi.ac.uk/gwas/publications
gut microbiome measurement	GCST90032611	UBA2658 sp002841545 abundance in stool	European	https://www.ebi.ac.uk/gwas/publications
gut microbiome measurement	GCST90032612	UBA2821 abundance in stool	European	https://www.ebi.ac.uk/gwas/publications
gut microbiome measurement	GCST90032613	UBA2922 sp900313925 abundance in stool	European	https://www.ebi.ac.uk/gwas/publications
gut microbiome measurement	GCST90032614	UBA3282 sp002493835 abundance in stool	European	https://www.ebi.ac.uk/gwas/publications
gut microbiome measurement	GCST90032615	UBA3792 abundance in stool	European	https://www.ebi.ac.uk/gwas/publications
gut microbiome measurement	GCST90032616	UBA3855 sp900316885 abundance in stool	European	https://www.ebi.ac.uk/gwas/publications
gut microbiome measurement	GCST90032617	UBA5394 sp002409725 abundance in stool	European	https://www.ebi.ac.uk/gwas/publications
gut microbiome measurement	GCST90032519	Prevotella sp000436915 abundance in stool	European	https://www.ebi.ac.uk/gwas/publications
gut microbiome measurement	GCST90032520	Prevotella sp002437285 abundance in stool	European	https://www.ebi.ac.uk/gwas/publications
gut microbiome measurement	GCST90032521	Prevotella sp002437565 abundance in stool	European	https://www.ebi.ac.uk/gwas/publications
gut microbiome measurement	GCST90032522	Prevotella sp002933775 abundance in stool	European	https://www.ebi.ac.uk/gwas/publications
gut microbiome measurement	GCST90032523	Prevotella sp900317685 abundance in stool	European	https://www.ebi.ac.uk/gwas/publications
gut microbiome measurement	GCST90032524	Prevotella sp900318625 abundance in stool	European	https://www.ebi.ac.uk/gwas/publications
gut microbiome measurement	GCST90032525	Propionibacterium freudenreichii abundance in stool	European	https://www.ebi.ac.uk/gwas/publications
gut microbiome measurement	GCST90032526	Proteus abundance in stool	European	https://www.ebi.ac.uk/gwas/publications
gut microbiome measurement	GCST90032527	Provencibacterium massiliense abundance in stool	European	https://www.ebi.ac.uk/gwas/publications
gut microbiome measurement	GCST90032528	Provencibacterium abundance in stool	European	https://www.ebi.ac.uk/gwas/publications
gut microbiome measurement	GCST90032529	Providencia abundance in stool	European	https://www.ebi.ac.uk/gwas/publications
gut microbiome measurement	GCST90032530	Pseudomonadales abundance in stool	European	https://www.ebi.ac.uk/gwas/publications
gut microbiome measurement	GCST90032531	Pseudomonas aeruginosa abundance in stool	European	https://www.ebi.ac.uk/gwas/publications
gut microbiome measurement	GCST90032532	Psychroserpens abundance in stool	European	https://www.ebi.ac.uk/gwas/publications
gut microbiome measurement	GCST90032533	QALR01 sp003150035 abundance in stool	European	https://www.ebi.ac.uk/gwas/publications
gut microbiome measurement	GCST90032534	Raoultella abundance in stool	European	https://www.ebi.ac.uk/gwas/publications
gut microbiome measurement	GCST90032535	RC9 sp900317925 abundance in stool	European	https://www.ebi.ac.uk/gwas/publications
gut microbiome measurement	GCST90032536	Rhodanobacter abundance in stool	European	https://www.ebi.ac.uk/gwas/publications
gut microbiome measurement	GCST90032537	Rhodococcus abundance in stool	European	https://www.ebi.ac.uk/gwas/publications
gut microbiome measurement	GCST90032538	Rhodovulum abundance in stool	European	https://www.ebi.ac.uk/gwas/publications
gut microbiome measurement	GCST90032539	Romboutsia ilealis abundance in stool	European	https://www.ebi.ac.uk/gwas/publications
gut microbiome measurement	GCST90032540	Roseibacillus abundance in stool	European	https://www.ebi.ac.uk/gwas/publications
gut microbiome measurement	GCST90032541	Rubneribacter sp002159915 abundance in stool	European	https://www.ebi.ac.uk/gwas/publications
gut microbiome measurement	GCST90032542	RUG013 sp001486445 abundance in stool	European	https://www.ebi.ac.uk/gwas/publications
gut microbiome measurement	GCST90032518	Prevotella sp000434975 abundance in stool	European	https://www.ebi.ac.uk/gwas/publications
gut microbiome measurement	GCST90032370	Escherichia abundance in stool	European	https://www.ebi.ac.uk/gwas/publications
gut microbiome measurement	GCST90032371	Eubacterium callanderi abundance in stool	European	https://www.ebi.ac.uk/gwas/publications
gut microbiome measurement	GCST90032372	Eubacterium F sp000434115 abundance in stool	European	https://www.ebi.ac.uk/gwas/publications
gut microbiome measurement	GCST90032373	Eubacterium I ramulus A abundance in stool	European	https://www.ebi.ac.uk/gwas/publications
gut microbiome measurement	GCST90032374	Eubacterium Q abundance in stool	European	https://www.ebi.ac.uk/gwas/publications
gut microbiome measurement	GCST90032375	Eubacterium R coprostanoligenes abundance in stool	European	https://www.ebi.ac.uk/gwas/publications
gut microbiome measurement	GCST90032376	Eubacterium R sp000431535 abundance in stool	European	https://www.ebi.ac.uk/gwas/publications
gut microbiome measurement	GCST90032377	Ezakiellaceae abundance in stool	European	https://www.ebi.ac.uk/gwas/publications
gut microbiome measurement	GCST90032378	F0428 abundance in stool	European	https://www.ebi.ac.uk/gwas/publications
gut microbiome measurement	GCST90032379	Faecalibacterium prausnitzii E abundance in stool	European	https://www.ebi.ac.uk/gwas/publications
gut microbiome measurement	GCST90032380	Faecalibacterium sp002160895 abundance in stool	European	https://www.ebi.ac.uk/gwas/publications
gut microbiome measurement	GCST90032381	Faecalicatena glycyrrhizinilyticum abundance in stool	European	https://www.ebi.ac.uk/gwas/publications
gut microbiome measurement	GCST90032382	Faecalicatena lactaris abundance in stool	European	https://www.ebi.ac.uk/gwas/publications
gut microbiome measurement	GCST90032383	Faecalicatena sp000364245 abundance in stool	European	https://www.ebi.ac.uk/gwas/publications
gut microbiome measurement	GCST90032384	Faecalicatena sp001517425 abundance in stool	European	https://www.ebi.ac.uk/gwas/publications
gut microbiome measurement	GCST90032385	Faecalicatena sp002161355 abundance in stool	European	https://www.ebi.ac.uk/gwas/publications
gut microbiome measurement	GCST90032386	Faecalicatena sp002397985 abundance in stool	European	https://www.ebi.ac.uk/gwas/publications
gut microbiome measurement	GCST90032387	Faecalicatena torques abundance in stool	European	https://www.ebi.ac.uk/gwas/publications
gut microbiome measurement	GCST90032388	Faecalicoccus pleomorphus abundance in stool	European	https://www.ebi.ac.uk/gwas/publications
gut microbiome measurement	GCST90032389	Faecalicoccus abundance in stool	European	https://www.ebi.ac.uk/gwas/publications
gut microbiome measurement	GCST90032390	Faecalitalea cylindroides abundance in stool	European	https://www.ebi.ac.uk/gwas/publications
gut microbiome measurement	GCST90032391	Fervidobacteriaceae abundance in stool	European	https://www.ebi.ac.uk/gwas/publications
gut microbiome measurement	GCST90032392	Fibrobacteraceae abundance in stool	European	https://www.ebi.ac.uk/gwas/publications
gut microbiome measurement	GCST90032393	Fibrobacterales abundance in stool	European	https://www.ebi.ac.uk/gwas/publications
gut microbiome measurement	GCST90032394	Fibrobacteria abundance in stool	European	https://www.ebi.ac.uk/gwas/publications
gut microbiome measurement	GCST90032345	Dialister sp000434475 abundance in stool	European	https://www.ebi.ac.uk/gwas/publications
gut microbiome measurement	GCST90032346	Dokdonella abundance in stool	European	https://www.ebi.ac.uk/gwas/publications
gut microbiome measurement	GCST90032347	Dorea phocaeense abundance in stool	European	https://www.ebi.ac.uk/gwas/publications
gut microbiome measurement	GCST90032348	Dorea abundance in stool	European	https://www.ebi.ac.uk/gwas/publications
gut microbiome measurement	GCST90032349	DTU024 sp002411105 abundance in stool	European	https://www.ebi.ac.uk/gwas/publications
gut microbiome measurement	GCST90032350	Dysgonomonadaceae abundance in stool	European	https://www.ebi.ac.uk/gwas/publications
gut microbiome measurement	GCST90032351	Eisenbergiella sp900066775 abundance in stool	European	https://www.ebi.ac.uk/gwas/publications
gut microbiome measurement	GCST90032352	Elusimicrobiaceae abundance in stool	European	https://www.ebi.ac.uk/gwas/publications
gut microbiome measurement	GCST90032353	Elusimicrobia abundance in stool	European	https://www.ebi.ac.uk/gwas/publications
gut microbiome measurement	GCST90032354	Elusimicrobiota abundance in stool	European	https://www.ebi.ac.uk/gwas/publications
gut microbiome measurement	GCST90032355	Emergencia abundance in stool	European	https://www.ebi.ac.uk/gwas/publications
gut microbiome measurement	GCST90032356	Endozoicomonadaceae abundance in stool	European	https://www.ebi.ac.uk/gwas/publications
gut microbiome measurement	GCST90032357	Enorma massiliensis abundance in stool	European	https://www.ebi.ac.uk/gwas/publications
gut microbiome measurement	GCST90032358	Ensifer abundance in stool	European	https://www.ebi.ac.uk/gwas/publications
gut microbiome measurement	GCST90032359	Enterobacteriaceae abundance in stool	European	https://www.ebi.ac.uk/gwas/publications
gut microbiome measurement	GCST90032360	Enterococcaceae abundance in stool	European	https://www.ebi.ac.uk/gwas/publications
gut microbiome measurement	GCST90032361	Enterococcus A abundance in stool	European	https://www.ebi.ac.uk/gwas/publications
gut microbiome measurement	GCST90032362	Enterococcus B abundance in stool	European	https://www.ebi.ac.uk/gwas/publications
gut microbiome measurement	GCST90032363	Enterococcus faecalis abundance in stool	European	https://www.ebi.ac.uk/gwas/publications
gut microbiome measurement	GCST90032364	Enterococcus abundance in stool	European	https://www.ebi.ac.uk/gwas/publications
gut microbiome measurement	GCST90032365	Enteroscipio abundance in stool	European	https://www.ebi.ac.uk/gwas/publications
gut microbiome measurement	GCST90032366	ER4 sp002437735 abundance in stool	European	https://www.ebi.ac.uk/gwas/publications
gut microbiome measurement	GCST90032367	Eremiobacterota abundance in stool	European	https://www.ebi.ac.uk/gwas/publications
gut microbiome measurement	GCST90032368	Erysipelatoclostridiaceae abundance in stool	European	https://www.ebi.ac.uk/gwas/publications
gut microbiome measurement	GCST90032369	Escherichia flexneri abundance in stool	European	https://www.ebi.ac.uk/gwas/publications
gut microbiome measurement	GCST90032395	Fimbriimonadia abundance in stool	European	https://www.ebi.ac.uk/gwas/publications
gut microbiome measurement	GCST90032396	Firmicutes A abundance in stool	European	https://www.ebi.ac.uk/gwas/publications
gut microbiome measurement	GCST90032397	Firmicutes E abundance in stool	European	https://www.ebi.ac.uk/gwas/publications
gut microbiome measurement	GCST90032398	Firmicutes I abundance in stool	European	https://www.ebi.ac.uk/gwas/publications
gut microbiome measurement	GCST90032399	Flavobacteriales abundance in stool	European	https://www.ebi.ac.uk/gwas/publications
gut microbiome measurement	GCST90032400	Flavonifractor sp002159265 abundance in stool	European	https://www.ebi.ac.uk/gwas/publications
gut microbiome measurement	GCST90032401	Flavonifractor sp900199495 abundance in stool	European	https://www.ebi.ac.uk/gwas/publications
gut microbiome measurement	GCST90032402	Fournierella massiliensis abundance in stool	European	https://www.ebi.ac.uk/gwas/publications
gut microbiome measurement	GCST90032403	Francisellaceae abundance in stool	European	https://www.ebi.ac.uk/gwas/publications
gut microbiome measurement	GCST90032404	Francisellales abundance in stool	European	https://www.ebi.ac.uk/gwas/publications
gut microbiome measurement	GCST90032405	Fusobacteriaceae abundance in stool	European	https://www.ebi.ac.uk/gwas/publications
gut microbiome measurement	GCST90032406	Fusobacterium A abundance in stool	European	https://www.ebi.ac.uk/gwas/publications
gut microbiome measurement	GCST90032407	GCA-900066135 sp900066135 abundance in stool	European	https://www.ebi.ac.uk/gwas/publications
gut microbiome measurement	GCST90032408	GCA-900066495 sp900066495 abundance in stool	European	https://www.ebi.ac.uk/gwas/publications
gut microbiome measurement	GCST90032409	GCA-900066495 abundance in stool	European	https://www.ebi.ac.uk/gwas/publications
gut microbiome measurement	GCST90032410	GCA-900066575 sp900066385 abundance in stool	European	https://www.ebi.ac.uk/gwas/publications
gut microbiome measurement	GCST90032411	GCA-900066755 sp900066755 abundance in stool	European	https://www.ebi.ac.uk/gwas/publications
gut microbiome measurement	GCST90032412	GCA-900066755 abundance in stool	European	https://www.ebi.ac.uk/gwas/publications
gut microbiome measurement	GCST90032413	GCA-900199385 sp900320755 abundance in stool	European	https://www.ebi.ac.uk/gwas/publications
gut microbiome measurement	GCST90032414	Geminocystis abundance in stool	European	https://www.ebi.ac.uk/gwas/publications
gut microbiome measurement	GCST90032415	Gemmatimonadaceae abundance in stool	European	https://www.ebi.ac.uk/gwas/publications
gut microbiome measurement	GCST90032416	Geobacteraceae abundance in stool	European	https://www.ebi.ac.uk/gwas/publications
gut microbiome measurement	GCST90032417	Geobacter C abundance in stool	European	https://www.ebi.ac.uk/gwas/publications
gut microbiome measurement	GCST90032418	Gillisia abundance in stool	European	https://www.ebi.ac.uk/gwas/publications
gut microbiome measurement	GCST90032419	Gluconobacter abundance in stool	European	https://www.ebi.ac.uk/gwas/publications
gut microbiome measurement	GCST90032420	Gordonibacter pamelaeae abundance in stool	European	https://www.ebi.ac.uk/gwas/publications
gut microbiome measurement	GCST90032421	Gordonibacter abundance in stool	European	https://www.ebi.ac.uk/gwas/publications
gut microbiome measurement	GCST90032422	Gramella abundance in stool	European	https://www.ebi.ac.uk/gwas/publications
gut microbiome measurement	GCST90032423	Haemophilus D sp001679485 abundance in stool	European	https://www.ebi.ac.uk/gwas/publications
gut microbiome measurement	GCST90032424	Halarcobacter abundance in stool	European	https://www.ebi.ac.uk/gwas/publications
gut microbiome measurement	GCST90032425	Halomonadaceae abundance in stool	European	https://www.ebi.ac.uk/gwas/publications
gut microbiome measurement	GCST90032426	Haloplasmatales abundance in stool	European	https://www.ebi.ac.uk/gwas/publications
gut microbiome measurement	GCST90032427	Helicobacter abundance in stool	European	https://www.ebi.ac.uk/gwas/publications
gut microbiome measurement	GCST90032428	Herbidospora abundance in stool	European	https://www.ebi.ac.uk/gwas/publications
gut microbiome measurement	GCST90032429	Herbinix abundance in stool	European	https://www.ebi.ac.uk/gwas/publications
gut microbiome measurement	GCST90032430	Holdemania massiliensis abundance in stool	European	https://www.ebi.ac.uk/gwas/publications
gut microbiome measurement	GCST90032431	Holdemania sp900120005 abundance in stool	European	https://www.ebi.ac.uk/gwas/publications
gut microbiome measurement	GCST90032432	Holdemania abundance in stool	European	https://www.ebi.ac.uk/gwas/publications
gut microbiome measurement	GCST90032433	Hungatella sp900155545 abundance in stool	European	https://www.ebi.ac.uk/gwas/publications
gut microbiome measurement	GCST90032434	Hydrogenophaga abundance in stool	European	https://www.ebi.ac.uk/gwas/publications
gut microbiome measurement	GCST90032435	Hyphomonas abundance in stool	European	https://www.ebi.ac.uk/gwas/publications
gut microbiome measurement	GCST90032436	Intestinimonas massiliensis abundance in stool	European	https://www.ebi.ac.uk/gwas/publications
gut microbiome measurement	GCST90032437	Jiangellaceae abundance in stool	European	https://www.ebi.ac.uk/gwas/publications
gut microbiome measurement	GCST90032438	Johnsonella ignava abundance in stool	European	https://www.ebi.ac.uk/gwas/publications
gut microbiome measurement	GCST90032439	K10 sp001941205 abundance in stool	European	https://www.ebi.ac.uk/gwas/publications
gut microbiome measurement	GCST90032440	K10 abundance in stool	European	https://www.ebi.ac.uk/gwas/publications
gut microbiome measurement	GCST90032441	Kandleria vitulina abundance in stool	European	https://www.ebi.ac.uk/gwas/publications
gut microbiome measurement	GCST90032442	Kineothrix abundance in stool	European	https://www.ebi.ac.uk/gwas/publications
gut microbiome measurement	GCST90032443	KLE1615 sp900066985 abundance in stool	European	https://www.ebi.ac.uk/gwas/publications
gut microbiome measurement	GCST90032444	KLE1615 abundance in stool	European	https://www.ebi.ac.uk/gwas/publications
lipid metabolites	GCST90277294	Phosphatidylcholine (16:1_18:2) levels	European	https://www.ebi.ac.uk/gwas/publications
lipid metabolites	GCST90277295	Phosphatidylcholine (16:1_20:4) levels	European	https://www.ebi.ac.uk/gwas/publications
lipid metabolites	GCST90277296	Phosphatidylcholine (17:0_18:1) levels	European	https://www.ebi.ac.uk/gwas/publications
lipid metabolites	GCST90277297	Phosphatidylcholine (17:0_18:2) levels	European	https://www.ebi.ac.uk/gwas/publications
lipid metabolites	GCST90277298	Phosphatidylcholine (17:0_20:4) levels	European	https://www.ebi.ac.uk/gwas/publications
lipid metabolites	GCST90277299	Phosphatidylcholine (18:0_18:1) levels	European	https://www.ebi.ac.uk/gwas/publications
lipid metabolites	GCST90277300	Phosphatidylcholine (18:0_18:2) levels	European	https://www.ebi.ac.uk/gwas/publications
lipid metabolites	GCST90277301	Phosphatidylcholine (18:0_18:3) levels	European	https://www.ebi.ac.uk/gwas/publications
lipid metabolites	GCST90277302	Phosphatidylcholine (18:0_20:2) levels	European	https://www.ebi.ac.uk/gwas/publications
lipid metabolites	GCST90277303	Phosphatidylcholine (18:0_20:3) levels	European	https://www.ebi.ac.uk/gwas/publications
lipid metabolites	GCST90277304	Phosphatidylcholine (18:0_20:4) levels	European	https://www.ebi.ac.uk/gwas/publications
lipid metabolites	GCST90277342	Phosphatidylcholine (O-18:2_18:1) levels	European	https://www.ebi.ac.uk/gwas/publications
lipid metabolites	GCST90277343	Phosphatidylcholine (O-18:2_18:2) levels	European	https://www.ebi.ac.uk/gwas/publications
lipid metabolites	GCST90277344	Phosphatidylcholine (O-18:2_20:4) levels	European	https://www.ebi.ac.uk/gwas/publications
lipid metabolites	GCST90277345	Phosphatidylethanolamine (16:0_18:2) levels	European	https://www.ebi.ac.uk/gwas/publications
lipid metabolites	GCST90277346	Phosphatidylethanolamine (16:0_20:4) levels	European	https://www.ebi.ac.uk/gwas/publications
lipid metabolites	GCST90277347	Phosphatidylethanolamine (18:0_18:2) levels	European	https://www.ebi.ac.uk/gwas/publications
lipid metabolites	GCST90277348	Phosphatidylethanolamine (18:0_20:4) levels	European	https://www.ebi.ac.uk/gwas/publications
lipid metabolites	GCST90277349	Phosphatidylethanolamine (18:1_18:1) levels	European	https://www.ebi.ac.uk/gwas/publications
lipid metabolites	GCST90277350	Phosphatidylethanolamine (O-16:1_18:2) levels	European	https://www.ebi.ac.uk/gwas/publications
lipid metabolites	GCST90277314	Phosphatidylcholine (18:2_18:2) levels	European	https://www.ebi.ac.uk/gwas/publications
lipid metabolites	GCST90277315	Phosphatidylcholine (18:2_20:1) levels	European	https://www.ebi.ac.uk/gwas/publications
lipid metabolites	GCST90277316	Phosphatidylcholine (18:2_20:3) levels	European	https://www.ebi.ac.uk/gwas/publications
lipid metabolites	GCST90277317	Phosphatidylcholine (18:2_20:4) levels	European	https://www.ebi.ac.uk/gwas/publications
lipid metabolites	GCST90277319	Phosphatidylcholine (O-16:0_16:1) levels	European	https://www.ebi.ac.uk/gwas/publications
lipid metabolites	GCST90277320	Phosphatidylcholine (O-16:0_18:1) levels	European	https://www.ebi.ac.uk/gwas/publications
lipid metabolites	GCST90277321	Phosphatidylcholine (O-16:0_18:2) levels	European	https://www.ebi.ac.uk/gwas/publications
lipid metabolites	GCST90277322	Phosphatidylcholine (O-16:0_20:3) levels	European	https://www.ebi.ac.uk/gwas/publications
lipid metabolites	GCST90277323	Phosphatidylcholine (O-16:0_20:4) levels	European	https://www.ebi.ac.uk/gwas/publications
lipid metabolites	GCST90277324	Phosphatidylcholine (O-16:0_22:5) levels	European	https://www.ebi.ac.uk/gwas/publications
lipid metabolites	GCST90277325	Phosphatidylcholine (O-16:1_16:0) levels	European	https://www.ebi.ac.uk/gwas/publications
lipid metabolites	GCST90277327	Phosphatidylcholine (O-16:1_18:1) levels	European	https://www.ebi.ac.uk/gwas/publications
lipid metabolites	GCST90277328	Phosphatidylcholine (O-16:1_18:2) levels	European	https://www.ebi.ac.uk/gwas/publications
lipid metabolites	GCST90277329	Phosphatidylcholine (O-16:1_20:3) levels	European	https://www.ebi.ac.uk/gwas/publications
lipid metabolites	GCST90277330	Phosphatidylcholine (O-16:1_20:4) levels	European	https://www.ebi.ac.uk/gwas/publications
lipid metabolites	GCST90277331	Phosphatidylcholine (O-16:2_18:0) levels	European	https://www.ebi.ac.uk/gwas/publications
lipid metabolites	GCST90277333	Phosphatidylcholine (O-17:0_17:1) levels	European	https://www.ebi.ac.uk/gwas/publications
lipid metabolites	GCST90277335	Phosphatidylcholine (O-18:0_16:1) levels	European	https://www.ebi.ac.uk/gwas/publications
lipid metabolites	GCST90277336	Phosphatidylcholine (O-18:0_20:4) levels	European	https://www.ebi.ac.uk/gwas/publications
lipid metabolites	GCST90277337	Phosphatidylcholine (O-18:1_16:0) levels	European	https://www.ebi.ac.uk/gwas/publications
lipid metabolites	GCST90277338	Phosphatidylcholine (O-18:1_18:2) levels	European	https://www.ebi.ac.uk/gwas/publications
lipid metabolites	GCST90277339	Phosphatidylcholine (O-18:1_20:3) levels	European	https://www.ebi.ac.uk/gwas/publications
lipid metabolites	GCST90277340	Phosphatidylcholine (O-18:1_20:4) levels	European	https://www.ebi.ac.uk/gwas/publications
lipid metabolites	GCST90277341	Phosphatidylcholine (O-18:2_16:0) levels	European	https://www.ebi.ac.uk/gwas/publications
lipid metabolites	GCST90277276	Phosphatidylcholine (15:0_18:2) levels	European	https://www.ebi.ac.uk/gwas/publications
lipid metabolites	GCST90277277	Phosphatidylcholine (16:0_16:0) levels	European	https://www.ebi.ac.uk/gwas/publications
lipid metabolites	GCST90277278	Phosphatidylcholine (16:0_16:1) levels	European	https://www.ebi.ac.uk/gwas/publications
lipid metabolites	GCST90277280	Phosphatidylcholine (16:0_18:0) levels	European	https://www.ebi.ac.uk/gwas/publications
lipid metabolites	GCST90277281	Phosphatidylcholine (16:0_18:1) levels	European	https://www.ebi.ac.uk/gwas/publications
lipid metabolites	GCST90277282	Phosphatidylcholine (16:0_18:2) levels	European	https://www.ebi.ac.uk/gwas/publications
lipid metabolites	GCST90277283	Phosphatidylcholine (16:0_18:3) levels	European	https://www.ebi.ac.uk/gwas/publications
lipid metabolites	GCST90277284	Phosphatidylcholine (16:0_20:1) levels	European	https://www.ebi.ac.uk/gwas/publications
lipid metabolites	GCST90277285	Phosphatidylcholine (16:0_20:2) levels	European	https://www.ebi.ac.uk/gwas/publications
lipid metabolites	GCST90277286	Phosphatidylcholine (16:0_20:3) levels	European	https://www.ebi.ac.uk/gwas/publications
lipid metabolites	GCST90277287	Phosphatidylcholine (16:0_20:4) levels	European	https://www.ebi.ac.uk/gwas/publications
lipid metabolites	GCST90277288	Phosphatidylcholine (16:0_20:5) levels	European	https://www.ebi.ac.uk/gwas/publications
lipid metabolites	GCST90277289	Phosphatidylcholine (16:0_22:4) levels	European	https://www.ebi.ac.uk/gwas/publications
lipid metabolites	GCST90277290	Phosphatidylcholine (16:0_22:5) levels	European	https://www.ebi.ac.uk/gwas/publications
lipid metabolites	GCST90277291	Phosphatidylcholine (16:0_22:6) levels	European	https://www.ebi.ac.uk/gwas/publications
lipid metabolites	GCST90277292	Phosphatidylcholine (16:1_18:0) levels	European	https://www.ebi.ac.uk/gwas/publications
lipid metabolites	GCST90277293	Phosphatidylcholine (16:1_18:1) levels	European	https://www.ebi.ac.uk/gwas/publications
lipid metabolites	GCST90277266	Phosphatidylcholine (18:1_0:0) levels	European	https://www.ebi.ac.uk/gwas/publications
lipid metabolites	GCST90277267	Phosphatidylcholine (18:2_0:0) levels	European	https://www.ebi.ac.uk/gwas/publications
lipid metabolites	GCST90277268	Phosphatidylcholine (20:4_0:0) levels	European	https://www.ebi.ac.uk/gwas/publications
lipid metabolites	GCST90277269	Phosphatidylethanolamine (18:0_0:0) levels	European	https://www.ebi.ac.uk/gwas/publications
lipid metabolites	GCST90277271	Phosphatidylethanolamine (18:2_0:0) levels	European	https://www.ebi.ac.uk/gwas/publications
lipid metabolites	GCST90277273	Phosphatidylcholine (14:0_18:1) levels	European	https://www.ebi.ac.uk/gwas/publications
lipid metabolites	GCST90277274	Phosphatidylcholine (14:0_18:2) levels	European	https://www.ebi.ac.uk/gwas/publications
lipid metabolites	GCST90277305	Phosphatidylcholine (18:0_20:5) levels	European	https://www.ebi.ac.uk/gwas/publications
lipid metabolites	GCST90277306	Phosphatidylcholine (18:0_22:5) levels	European	https://www.ebi.ac.uk/gwas/publications
lipid metabolites	GCST90277307	Phosphatidylcholine (18:0_22:6) levels	European	https://www.ebi.ac.uk/gwas/publications
lipid metabolites	GCST90277308	Phosphatidylcholine (18:1_18:1) levels	European	https://www.ebi.ac.uk/gwas/publications
lipid metabolites	GCST90277309	Phosphatidylcholine (18:1_18:2) levels	European	https://www.ebi.ac.uk/gwas/publications
lipid metabolites	GCST90277311	Phosphatidylcholine (18:1_20:2) levels	European	https://www.ebi.ac.uk/gwas/publications
lipid metabolites	GCST90277312	Phosphatidylcholine (18:1_20:3) levels	European	https://www.ebi.ac.uk/gwas/publications
lipid metabolites	GCST90277313	Phosphatidylcholine (18:1_20:4) levels	European	https://www.ebi.ac.uk/gwas/publications
lipid metabolites	GCST90277351	Phosphatidylethanolamine (O-16:1_20:4) levels	European	https://www.ebi.ac.uk/gwas/publications
lipid metabolites	GCST90277353	Phosphatidylethanolamine (O-18:1_18:2) levels	European	https://www.ebi.ac.uk/gwas/publications
lipid metabolites	GCST90277354	Phosphatidylethanolamine (O-18:1_20:4) levels	European	https://www.ebi.ac.uk/gwas/publications
lipid metabolites	GCST90277356	Phosphatidylethanolamine (O-18:2_18:2) levels	European	https://www.ebi.ac.uk/gwas/publications
lipid metabolites	GCST90277357	Phosphatidylethanolamine (O-18:2_20:4) levels	European	https://www.ebi.ac.uk/gwas/publications
lipid metabolites	GCST90277358	Phosphatidylinositol (16:0_18:1) levels	European	https://www.ebi.ac.uk/gwas/publications
lipid metabolites	GCST90277359	Phosphatidylinositol (16:0_18:2) levels	European	https://www.ebi.ac.uk/gwas/publications
lipid metabolites	GCST90277360	Phosphatidylinositol (16:0_20:4) levels	European	https://www.ebi.ac.uk/gwas/publications
lipid metabolites	GCST90277361	Phosphatidylinositol (18:0_18:1) levels	European	https://www.ebi.ac.uk/gwas/publications
lipid metabolites	GCST90277362	Phosphatidylinositol (18:0_18:2) levels	European	https://www.ebi.ac.uk/gwas/publications
lipid metabolites	GCST90277363	Phosphatidylinositol (18:0_20:3) levels	European	https://www.ebi.ac.uk/gwas/publications
lipid metabolites	GCST90277364	Phosphatidylinositol (18:0_20:4) levels	European	https://www.ebi.ac.uk/gwas/publications
lipid metabolites	GCST90277365	Phosphatidylinositol (18:1_18:1) levels	European	https://www.ebi.ac.uk/gwas/publications
lipid metabolites	GCST90277366	Phosphatidylinositol (18:1_18:2) levels	European	https://www.ebi.ac.uk/gwas/publications
lipid metabolites	GCST90277367	Phosphatidylinositol (18:1_20:4) levels	European	https://www.ebi.ac.uk/gwas/publications
lipid metabolites	GCST90277368	Sphingomyelin (d32:1) levels	European	https://www.ebi.ac.uk/gwas/publications
lipid metabolites	GCST90277369	Sphingomyelin (d34:0) levels	European	https://www.ebi.ac.uk/gwas/publications
lipid metabolites	GCST90277370	Sphingomyelin (d34:1) levels	European	https://www.ebi.ac.uk/gwas/publications
lipid metabolites	GCST90277371	Sphingomyelin (d34:2) levels	European	https://www.ebi.ac.uk/gwas/publications
lipid metabolites	GCST90277372	Sphingomyelin (d36:1) levels	European	https://www.ebi.ac.uk/gwas/publications
lipid metabolites	GCST90277373	Sphingomyelin (d36:2) levels	European	https://www.ebi.ac.uk/gwas/publications
lipid metabolites	GCST90277378	Sphingomyelin (d42:2) levels	European	https://www.ebi.ac.uk/gwas/publications
lipid metabolites	GCST90277380	Triacylglycerol (46:2) levels	European	https://www.ebi.ac.uk/gwas/publications
lipid metabolites	GCST90277382	Triacylglycerol (48:1) levels	European	https://www.ebi.ac.uk/gwas/publications
lipid metabolites	GCST90277383	Triacylglycerol (48:2) levels	European	https://www.ebi.ac.uk/gwas/publications
lipid metabolites	GCST90277384	Triacylglycerol (48:3) levels	European	https://www.ebi.ac.uk/gwas/publications
lipid metabolites	GCST90277386	Triacylglycerol (49:2) levels	European	https://www.ebi.ac.uk/gwas/publications
lipid metabolites	GCST90277387	Triacylglycerol (50:1) levels	European	https://www.ebi.ac.uk/gwas/publications
lipid metabolites	GCST90277388	Triacylglycerol (50:2) levels	European	https://www.ebi.ac.uk/gwas/publications
lipid metabolites	GCST90277389	Triacylglycerol (50:3) levels	European	https://www.ebi.ac.uk/gwas/publications
lipid metabolites	GCST90277390	Triacylglycerol (50:4) levels	European	https://www.ebi.ac.uk/gwas/publications
lipid metabolites	GCST90277391	Triacylglycerol (50:5) levels	European	https://www.ebi.ac.uk/gwas/publications
lipid metabolites	GCST90277393	Triacylglycerol (51:2) levels	European	https://www.ebi.ac.uk/gwas/publications
lipid metabolites	GCST90277394	Triacylglycerol (51:3) levels	European	https://www.ebi.ac.uk/gwas/publications
lipid metabolites	GCST90277395	Triacylglycerol (51:4) levels	European	https://www.ebi.ac.uk/gwas/publications
lipid metabolites	GCST90277396	Triacylglycerol (52:2) levels	European	https://www.ebi.ac.uk/gwas/publications
lipid metabolites	GCST90277397	Triacylglycerol (52:3) levels	European	https://www.ebi.ac.uk/gwas/publications
lipid metabolites	GCST90277398	Triacylglycerol (52:4) levels	European	https://www.ebi.ac.uk/gwas/publications
lipid metabolites	GCST90277374	Sphingomyelin (d38:1) levels	European	https://www.ebi.ac.uk/gwas/publications
lipid metabolites	GCST90277375	Sphingomyelin (d38:2) levels	European	https://www.ebi.ac.uk/gwas/publications
lipid metabolites	GCST90277376	Sphingomyelin (d40:1) levels	European	https://www.ebi.ac.uk/gwas/publications
lipid metabolites	GCST90277377	Sphingomyelin (d40:2) levels	European	https://www.ebi.ac.uk/gwas/publications
lipid metabolites	GCST90277238	Sterol ester (27:1/14:0) levels	European	https://www.ebi.ac.uk/gwas/publications
lipid metabolites	GCST90277245	Sterol ester (27:1/18:1) levels	European	https://www.ebi.ac.uk/gwas/publications
lipid metabolites	GCST90277240	Sterol ester (27:1/16:0) levels	European	https://www.ebi.ac.uk/gwas/publications
lipid metabolites	GCST90277246	Sterol ester (27:1/18:2) levels	European	https://www.ebi.ac.uk/gwas/publications
lipid metabolites	GCST90277241	Sterol ester (27:1/16:1) levels	European	https://www.ebi.ac.uk/gwas/publications
lipid metabolites	GCST90277247	Sterol ester (27:1/18:3) levels	European	https://www.ebi.ac.uk/gwas/publications
lipid metabolites	GCST90277242	Sterol ester (27:1/17:0) levels	European	https://www.ebi.ac.uk/gwas/publications
lipid metabolites	GCST90277243	Sterol ester (27:1/17:1) levels	European	https://www.ebi.ac.uk/gwas/publications
lipid metabolites	GCST90277244	Sterol ester (27:1/18:0) levels	European	https://www.ebi.ac.uk/gwas/publications
lipid metabolites	GCST90277248	Sterol ester (27:1/20:2) levels	European	https://www.ebi.ac.uk/gwas/publications
lipid metabolites	GCST90277249	Sterol ester (27:1/20:3) levels	European	https://www.ebi.ac.uk/gwas/publications
lipid metabolites	GCST90277256	Ceramide (d42:2) levels	European	https://www.ebi.ac.uk/gwas/publications
lipid metabolites	GCST90277257	Cholesterol levels	European	https://www.ebi.ac.uk/gwas/publications
lipid metabolites	GCST90277258	Diacylglycerol (16:0_18:1) levels	European	https://www.ebi.ac.uk/gwas/publications
lipid metabolites	GCST90277259	Diacylglycerol (16:0_18:2) levels	European	https://www.ebi.ac.uk/gwas/publications
lipid metabolites	GCST90277260	Diacylglycerol (16:1_18:1) levels	European	https://www.ebi.ac.uk/gwas/publications
lipid metabolites	GCST90277261	Diacylglycerol (18:1_18:1) levels	European	https://www.ebi.ac.uk/gwas/publications
lipid metabolites	GCST90277262	Diacylglycerol (18:1_18:2) levels	European	https://www.ebi.ac.uk/gwas/publications
lipid metabolites	GCST90277263	Diacylglycerol (18:1_18:3) levels	European	https://www.ebi.ac.uk/gwas/publications
lipid metabolites	GCST90277264	Phosphatidylcholine (16:0_0:0) levels	European	https://www.ebi.ac.uk/gwas/publications
lipid metabolites	GCST90277250	Sterol ester (27:1/20:4) levels	European	https://www.ebi.ac.uk/gwas/publications
lipid metabolites	GCST90277251	Sterol ester (27:1/20:5) levels	European	https://www.ebi.ac.uk/gwas/publications
lipid metabolites	GCST90277252	Sterol ester (27:1/22:6) levels	European	https://www.ebi.ac.uk/gwas/publications
lipid metabolites	GCST90277253	Ceramide (d40:1) levels	European	https://www.ebi.ac.uk/gwas/publications
lipid metabolites	GCST90277254	Ceramide (d40:2) levels	European	https://www.ebi.ac.uk/gwas/publications
lipid metabolites	GCST90277255	Ceramide (d42:1) levels	European	https://www.ebi.ac.uk/gwas/publications
lipid metabolites	GCST90277409	Triacylglycerol (56:3) levels	European	https://www.ebi.ac.uk/gwas/publications
lipid metabolites	GCST90277410	Triacylglycerol (56:4) levels	European	https://www.ebi.ac.uk/gwas/publications
lipid metabolites	GCST90277411	Triacylglycerol (56:5) levels	European	https://www.ebi.ac.uk/gwas/publications
lipid metabolites	GCST90277412	Triacylglycerol (56:6) levels	European	https://www.ebi.ac.uk/gwas/publications
lipid metabolites	GCST90277413	Triacylglycerol (56:7) levels	European	https://www.ebi.ac.uk/gwas/publications
lipid metabolites	GCST90277414	Triacylglycerol (56:8) levels	European	https://www.ebi.ac.uk/gwas/publications
lipid metabolites	GCST90277399	Triacylglycerol (52:5) levels	European	https://www.ebi.ac.uk/gwas/publications
lipid metabolites	GCST90277400	Triacylglycerol (52:6) levels	European	https://www.ebi.ac.uk/gwas/publications
lipid metabolites	GCST90277401	Triacylglycerol (53:2) levels	European	https://www.ebi.ac.uk/gwas/publications
lipid metabolites	GCST90277402	Triacylglycerol (53:3) levels	European	https://www.ebi.ac.uk/gwas/publications
lipid metabolites	GCST90277403	Triacylglycerol (53:4) levels	European	https://www.ebi.ac.uk/gwas/publications
lipid metabolites	GCST90277404	Triacylglycerol (54:3) levels	European	https://www.ebi.ac.uk/gwas/publications
lipid metabolites	GCST90277405	Triacylglycerol (54:4) levels	European	https://www.ebi.ac.uk/gwas/publications
lipid metabolites	GCST90277406	Triacylglycerol (54:5) levels	European	https://www.ebi.ac.uk/gwas/publications
lipid metabolites	GCST90277407	Triacylglycerol (54:6) levels	European	https://www.ebi.ac.uk/gwas/publications
lipid metabolites	GCST90277408	Triacylglycerol (54:7) levels	European	https://www.ebi.ac.uk/gwas/publications
lipid metabolites	GCST90277415	Triacylglycerol (58:7) levels	European	https://www.ebi.ac.uk/gwas/publications
lipid metabolites	GCST90277416	Triacylglycerol (58:8) levels	European	https://www.ebi.ac.uk/gwas/publications

## Sheet: Stable2
Supplementary Table 2: SNP for significant MR analysis
SNP for MR analysis between gut microbiome and HF
exposure	outcome	id.exposure	id.outcome	samplesize	SNP	b	se	p	lo_ci	up_ci	or	or_lci95	or_uci95	id
Bifidobacterium catenulatum abundance in stool	Heart failure	tw6U7Y	ThnQ3D	NA	rs116096645	-0.0787274	0.078207	0.314101	-0.232013	0.0745582	0.924292	0.792936	1.07741	GCST90032224
Bifidobacterium catenulatum abundance in stool	Heart failure	tw6U7Y	ThnQ3D	NA	rs118129615	-0.0327909	0.0980996	0.738183	-0.225066	0.159484	0.967741	0.798463	1.17291	GCST90032224
Bifidobacterium catenulatum abundance in stool	Heart failure	tw6U7Y	ThnQ3D	NA	rs12233112	-0.0212905	0.0996434	0.830807	-0.216592	0.174011	0.978935	0.805259	1.19007	GCST90032224
Bifidobacterium catenulatum abundance in stool	Heart failure	tw6U7Y	ThnQ3D	NA	rs143257892	-0.0722426	0.0940852	0.442581	-0.25665	0.112164	0.930305	0.773639	1.1187	GCST90032224
Bifidobacterium catenulatum abundance in stool	Heart failure	tw6U7Y	ThnQ3D	NA	rs1564522	-0.0694508	0.0848905	0.413287	-0.235836	0.0969345	0.932906	0.78991	1.10179	GCST90032224
Bifidobacterium catenulatum abundance in stool	Heart failure	tw6U7Y	ThnQ3D	NA	rs2414808	-0.06305	0.092188	0.49402	-0.243738	0.117638	0.938897	0.783693	1.12484	GCST90032224
Bifidobacterium catenulatum abundance in stool	Heart failure	tw6U7Y	ThnQ3D	NA	rs35397660	0.0017314	0.0979741	0.9859	-0.190298	0.193761	1.00173	0.826713	1.21381	GCST90032224
Bifidobacterium catenulatum abundance in stool	Heart failure	tw6U7Y	ThnQ3D	NA	rs3940549	-0.198783	0.0503004	7.75e-05	-0.297372	-0.100195	0.819727	0.742768	0.904661	GCST90032224
Bifidobacterium catenulatum abundance in stool	Heart failure	tw6U7Y	ThnQ3D	NA	rs619355	0.204741	0.0961632	0.0332458	0.0162614	0.393221	1.22721	1.01639	1.48175	GCST90032224
Bifidobacterium catenulatum abundance in stool	Heart failure	tw6U7Y	ThnQ3D	NA	rs61970167	-0.0647254	0.0822434	0.431283	-0.225923	0.0964717	0.937325	0.79778	1.10128	GCST90032224
Bifidobacterium catenulatum abundance in stool	Heart failure	tw6U7Y	ThnQ3D	NA	rs7023933	-0.0820824	0.0868653	0.34469	-0.252338	0.0881736	0.921196	0.776982	1.09218	GCST90032224
Bifidobacterium catenulatum abundance in stool	Heart failure	tw6U7Y	ThnQ3D	NA	rs856831	0.0250937	0.0956712	0.793097	-0.162422	0.212609	1.02541	0.850082	1.2369	GCST90032224
Bifidobacterium catenulatum abundance in stool	Heart failure	tw6U7Y	ThnQ3D	NA	All - Inverse variance weighted	-0.067788	0.0295465	0.0217741	-0.125699	-0.00987696	0.934459	0.88188	0.990172	GCST90032224
Bifidobacterium catenulatum abundance in stool	Heart failure	tw6U7Y	ThnQ3D	NA	All - MR Egger	-0.21088	0.0768301	0.0206632	-0.361467	-0.0602932	0.809871	0.696653	0.941488	GCST90032224
Bifidobacterium infantis abundance in stool	Heart failure	RkWSxu	Vx30Y4	NA	rs11074166	0.0293945	0.15772	0.852154	-0.279737	0.338526	1.02983	0.755982	1.40288	GCST90032225
Bifidobacterium infantis abundance in stool	Heart failure	RkWSxu	Vx30Y4	NA	rs1370336	0.00252942	0.156559	0.98711	-0.304326	0.309385	1.00253	0.73762	1.36259	GCST90032225
Bifidobacterium infantis abundance in stool	Heart failure	RkWSxu	Vx30Y4	NA	rs138249952	0.0664531	0.164037	0.685397	-0.25506	0.387966	1.06871	0.77487	1.47398	GCST90032225
Bifidobacterium infantis abundance in stool	Heart failure	RkWSxu	Vx30Y4	NA	rs1417080	-0.225487	0.162542	0.165364	-0.544069	0.0930952	0.798128	0.580382	1.09757	GCST90032225
Bifidobacterium infantis abundance in stool	Heart failure	RkWSxu	Vx30Y4	NA	rs1853639	0.0474921	0.160553	0.767381	-0.267192	0.362176	1.04864	0.765526	1.43645	GCST90032225
Bifidobacterium infantis abundance in stool	Heart failure	RkWSxu	Vx30Y4	NA	rs2745297	-0.171388	0.155114	0.269195	-0.475411	0.132635	0.842495	0.621629	1.14183	GCST90032225
Bifidobacterium infantis abundance in stool	Heart failure	RkWSxu	Vx30Y4	NA	rs3940549	-0.299699	0.0758362	7.75e-05	-0.448338	-0.15106	0.741041	0.638689	0.859796	GCST90032225
Bifidobacterium infantis abundance in stool	Heart failure	RkWSxu	Vx30Y4	NA	rs6108032	-0.137473	0.150831	0.362065	-0.433102	0.158156	0.871558	0.648494	1.17135	GCST90032225
Bifidobacterium infantis abundance in stool	Heart failure	RkWSxu	Vx30Y4	NA	rs6714122	0.0332236	0.160428	0.835936	-0.281215	0.347662	1.03378	0.754866	1.41575	GCST90032225
Bifidobacterium infantis abundance in stool	Heart failure	RkWSxu	Vx30Y4	NA	All - Inverse variance weighted	-0.135733	0.0524214	0.00961782	-0.238479	-0.0329875	0.873075	0.787825	0.967551	GCST90032225
Bifidobacterium infantis abundance in stool	Heart failure	RkWSxu	Vx30Y4	NA	All - MR Egger	-0.446372	0.149012	0.0200683	-0.738436	-0.154308	0.639946	0.477861	0.857008	GCST90032225
Borreliales abundance in stool	Heart failure	CVGMpK	QrYmpn	NA	rs10985794	0.177223	0.359153	0.621697	-0.526716	0.881162	1.1939	0.590541	2.4137	GCST90032240
Borreliales abundance in stool	Heart failure	CVGMpK	QrYmpn	NA	rs114144567	-0.620083	0.362428	0.0870976	-1.33044	0.090277	0.5379	0.26436	1.09448	GCST90032240
Borreliales abundance in stool	Heart failure	CVGMpK	QrYmpn	NA	rs115637942	-0.15033	0.374227	0.687899	-0.883815	0.583155	0.860424	0.413203	1.79168	GCST90032240
Borreliales abundance in stool	Heart failure	CVGMpK	QrYmpn	NA	rs11769561	-0.0622991	0.385617	0.871655	-0.818108	0.69351	0.939602	0.441266	2.00073	GCST90032240
Borreliales abundance in stool	Heart failure	CVGMpK	QrYmpn	NA	rs142727117	-0.0508187	0.439099	0.907863	-0.911453	0.809815	0.950451	0.40194	2.24749	GCST90032240
Borreliales abundance in stool	Heart failure	CVGMpK	QrYmpn	NA	rs183045777	-0.69988	0.368431	0.0574826	-1.422	0.0222447	0.496645	0.24123	1.02249	GCST90032240
Borreliales abundance in stool	Heart failure	CVGMpK	QrYmpn	NA	rs4589687	-0.518685	0.352901	0.141623	-1.21037	0.173001	0.595303	0.298087	1.18887	GCST90032240
Borreliales abundance in stool	Heart failure	CVGMpK	QrYmpn	NA	rs4973125	0.149811	0.328635	0.648493	-0.494314	0.793935	1.16161	0.609989	2.21208	GCST90032240
Borreliales abundance in stool	Heart failure	CVGMpK	QrYmpn	NA	rs56303129	-0.0754153	0.333446	0.82107	-0.728969	0.578139	0.927358	0.482406	1.78272	GCST90032240
Borreliales abundance in stool	Heart failure	CVGMpK	QrYmpn	NA	rs60458630	0.134216	0.282164	0.634314	-0.418827	0.687258	1.14364	0.657818	1.98826	GCST90032240
Borreliales abundance in stool	Heart failure	CVGMpK	QrYmpn	NA	rs62311746	-0.646099	0.364108	0.0759855	-1.35975	0.0675532	0.524086	0.256725	1.06989	GCST90032240
Borreliales abundance in stool	Heart failure	CVGMpK	QrYmpn	NA	rs67294535	-0.209531	0.344413	0.542942	-0.884581	0.46552	0.810965	0.412887	1.59284	GCST90032240
Borreliales abundance in stool	Heart failure	CVGMpK	QrYmpn	NA	rs6829874	-0.16625	0.374237	0.656871	-0.899754	0.567254	0.846835	0.40667	1.76342	GCST90032240
Borreliales abundance in stool	Heart failure	CVGMpK	QrYmpn	NA	rs9644109	-0.202475	0.37339	0.587639	-0.93432	0.52937	0.816707	0.392853	1.69786	GCST90032240
Borreliales abundance in stool	Heart failure	CVGMpK	QrYmpn	NA	All - Inverse variance weighted	-0.192115	0.0949529	0.0430455	-0.378223	-0.0060075	0.825212	0.685078	0.994011	GCST90032240
Borreliales abundance in stool	Heart failure	CVGMpK	QrYmpn	NA	All - MR Egger	-0.214049	0.190405	0.282923	-0.587243	0.159145	0.807309	0.555858	1.17251	GCST90032240
Dokdonella abundance in stool	Heart failure	CDVUxI	L6PM0p	NA	rs10831606	0.248663	0.324756	0.443859	-0.387859	0.885186	1.28231	0.678508	2.42343	GCST90032346
Dokdonella abundance in stool	Heart failure	CDVUxI	L6PM0p	NA	rs1097908	0.458904	0.338608	0.175332	-0.204767	1.12258	1.58234	0.814837	3.07276	GCST90032346
Dokdonella abundance in stool	Heart failure	CDVUxI	L6PM0p	NA	rs111564139	-0.025762	0.316903	0.935209	-0.646892	0.595368	0.974567	0.523671	1.8137	GCST90032346
Dokdonella abundance in stool	Heart failure	CDVUxI	L6PM0p	NA	rs112515272	0.629236	0.340071	0.0642689	-0.0373025	1.29577	1.87618	0.963385	3.65382	GCST90032346
Dokdonella abundance in stool	Heart failure	CDVUxI	L6PM0p	NA	rs11747534	0.1753	0.366278	0.632224	-0.542604	0.893204	1.1916	0.581233	2.44295	GCST90032346
Dokdonella abundance in stool	Heart failure	CDVUxI	L6PM0p	NA	rs117863134	1.24238	0.35655	0.000493171	0.543538	1.94121	3.46383	1.72209	6.9672	GCST90032346
Dokdonella abundance in stool	Heart failure	CDVUxI	L6PM0p	NA	rs11841892	0.641478	0.338413	0.0580197	-0.0218109	1.30477	1.89929	0.978425	3.68683	GCST90032346
Dokdonella abundance in stool	Heart failure	CDVUxI	L6PM0p	NA	rs12675690	-0.659578	0.362315	0.0686894	-1.36971	0.0505584	0.517069	0.254179	1.05186	GCST90032346
Dokdonella abundance in stool	Heart failure	CDVUxI	L6PM0p	NA	rs1475166	-0.240834	0.290959	0.407826	-0.811113	0.329445	0.785972	0.444363	1.3902	GCST90032346
Dokdonella abundance in stool	Heart failure	CDVUxI	L6PM0p	NA	rs148863940	0.700721	0.281121	0.0126814	0.149724	1.25172	2.01521	1.16151	3.49635	GCST90032346
Dokdonella abundance in stool	Heart failure	CDVUxI	L6PM0p	NA	rs1859589	-0.0894743	0.37022	0.809029	-0.815106	0.636158	0.914412	0.442592	1.88921	GCST90032346
Dokdonella abundance in stool	Heart failure	CDVUxI	L6PM0p	NA	rs475543	-0.00607869	0.323571	0.985012	-0.640278	0.628121	0.99394	0.527146	1.87409	GCST90032346
Dokdonella abundance in stool	Heart failure	CDVUxI	L6PM0p	NA	rs4799140	-0.245813	0.320345	0.44288	-0.873688	0.382063	0.782069	0.417409	1.4653	GCST90032346
Dokdonella abundance in stool	Heart failure	CDVUxI	L6PM0p	NA	rs541713	0.401948	0.362107	0.266987	-0.30778	1.11168	1.49473	0.735077	3.03945	GCST90032346
Dokdonella abundance in stool	Heart failure	CDVUxI	L6PM0p	NA	rs585432	0.250048	0.340387	0.462583	-0.41711	0.917206	1.28409	0.658949	2.50229	GCST90032346
Dokdonella abundance in stool	Heart failure	CDVUxI	L6PM0p	NA	rs62523147	0.461804	0.329689	0.161295	-0.184385	1.10799	1.58693	0.831615	3.02828	GCST90032346
Dokdonella abundance in stool	Heart failure	CDVUxI	L6PM0p	NA	rs73202572	0.419024	0.312921	0.180547	-0.194301	1.03235	1.52048	0.82341	2.80765	GCST90032346
Dokdonella abundance in stool	Heart failure	CDVUxI	L6PM0p	NA	rs75796067	0.377692	0.318768	0.236076	-0.247092	1.00248	1.45891	0.781069	2.72502	GCST90032346
Dokdonella abundance in stool	Heart failure	CDVUxI	L6PM0p	NA	rs76297678	-0.284169	0.346973	0.41279	-0.964235	0.395898	0.75264	0.381275	1.48572	GCST90032346
Dokdonella abundance in stool	Heart failure	CDVUxI	L6PM0p	NA	rs76759720	0.555578	0.359806	0.122563	-0.149642	1.2608	1.74295	0.861017	3.52824	GCST90032346
Dokdonella abundance in stool	Heart failure	CDVUxI	L6PM0p	NA	rs7785032	-0.0394374	0.311576	0.899278	-0.650127	0.571252	0.96133	0.52198	1.77048	GCST90032346
Dokdonella abundance in stool	Heart failure	CDVUxI	L6PM0p	NA	rs79631309	0.595001	0.339812	0.079951	-0.0710308	1.26103	1.81303	0.931433	3.52907	GCST90032346
Dokdonella abundance in stool	Heart failure	CDVUxI	L6PM0p	NA	rs9677317	-0.0378087	0.347593	0.913382	-0.71909	0.643473	0.962897	0.487195	1.90308	GCST90032346
Dokdonella abundance in stool	Heart failure	CDVUxI	L6PM0p	NA	All - Inverse variance weighted	0.239779	0.0858527	0.00522359	0.0715078	0.40805	1.27097	1.07413	1.50388	GCST90032346
Dokdonella abundance in stool	Heart failure	CDVUxI	L6PM0p	NA	All - MR Egger	0.709413	0.225945	0.00494769	0.26656	1.15226	2.0328	1.30547	3.16535	GCST90032346
Faecalibacterium prausnitzii E abundance in stool	Heart failure	b7ce3b	eAFJWO	NA	rs10997220	-0.422766	0.203635	0.037885	-0.821891	-0.0236415	0.655232	0.439599	0.976636	GCST90032379
Faecalibacterium prausnitzii E abundance in stool	Heart failure	b7ce3b	eAFJWO	NA	rs112644706	-0.16723	0.198799	0.400234	-0.556876	0.222416	0.846005	0.572996	1.24909	GCST90032379
Faecalibacterium prausnitzii E abundance in stool	Heart failure	b7ce3b	eAFJWO	NA	rs117144718	-0.170231	0.204733	0.405703	-0.571509	0.231046	0.84347	0.564673	1.25992	GCST90032379
Faecalibacterium prausnitzii E abundance in stool	Heart failure	b7ce3b	eAFJWO	NA	rs1316484	0.289332	0.207428	0.163059	-0.117227	0.695891	1.33554	0.889384	2.0055	GCST90032379
Faecalibacterium prausnitzii E abundance in stool	Heart failure	b7ce3b	eAFJWO	NA	rs146171650	0.219631	0.191225	0.250744	-0.155171	0.594432	1.24562	0.856269	1.812	GCST90032379
Faecalibacterium prausnitzii E abundance in stool	Heart failure	b7ce3b	eAFJWO	NA	rs16921437	0.152982	0.215817	0.478418	-0.27002	0.575984	1.1653	0.763364	1.77888	GCST90032379
Faecalibacterium prausnitzii E abundance in stool	Heart failure	b7ce3b	eAFJWO	NA	rs2012050	0.0104455	0.203614	0.959086	-0.388638	0.409529	1.0105	0.67798	1.50611	GCST90032379
Faecalibacterium prausnitzii E abundance in stool	Heart failure	b7ce3b	eAFJWO	NA	rs234545	-0.409978	0.163506	0.0121615	-0.73045	-0.089507	0.663665	0.481692	0.914382	GCST90032379
Faecalibacterium prausnitzii E abundance in stool	Heart failure	b7ce3b	eAFJWO	NA	rs4450012	-0.34476	0.17885	0.0538986	-0.695306	0.00578563	0.70839	0.498922	1.0058	GCST90032379
Faecalibacterium prausnitzii E abundance in stool	Heart failure	b7ce3b	eAFJWO	NA	rs62121458	-0.401377	0.201206	0.0460588	-0.795742	-0.00701289	0.669397	0.451246	0.993012	GCST90032379
Faecalibacterium prausnitzii E abundance in stool	Heart failure	b7ce3b	eAFJWO	NA	rs62238444	-0.465241	0.18783	0.0132521	-0.833387	-0.0970936	0.627984	0.434575	0.907471	GCST90032379
Faecalibacterium prausnitzii E abundance in stool	Heart failure	b7ce3b	eAFJWO	NA	rs6558056	0.03933	0.20767	0.849789	-0.367703	0.446363	1.04011	0.692323	1.56262	GCST90032379
Faecalibacterium prausnitzii E abundance in stool	Heart failure	b7ce3b	eAFJWO	NA	rs7129975	-0.252202	0.200747	0.209001	-0.645667	0.141262	0.777087	0.524313	1.15173	GCST90032379
Faecalibacterium prausnitzii E abundance in stool	Heart failure	b7ce3b	eAFJWO	NA	rs75728106	-0.161559	0.196583	0.411168	-0.546861	0.223742	0.850816	0.578763	1.25075	GCST90032379
Faecalibacterium prausnitzii E abundance in stool	Heart failure	b7ce3b	eAFJWO	NA	rs78694870	-0.117372	0.200949	0.559161	-0.511233	0.276489	0.889254	0.599756	1.31849	GCST90032379
Faecalibacterium prausnitzii E abundance in stool	Heart failure	b7ce3b	eAFJWO	NA	All - Inverse variance weighted	-0.163846	0.0631488	0.00946987	-0.287618	-0.0400748	0.848872	0.750048	0.960718	GCST90032379
Faecalibacterium prausnitzii E abundance in stool	Heart failure	b7ce3b	eAFJWO	NA	All - MR Egger	-0.0654048	0.168715	0.704537	-0.396086	0.265277	0.936688	0.672949	1.30379	GCST90032379
Faecalicatena torques abundance in stool	Heart failure	acmy8q	5t4z9E	NA	rs1030431	0.0618878	0.110111	0.574083	-0.15393	0.277705	1.06384	0.857332	1.3201	GCST90032387
Faecalicatena torques abundance in stool	Heart failure	acmy8q	5t4z9E	NA	rs10790871	-0.0347778	0.126505	0.783383	-0.282727	0.213171	0.96582	0.753725	1.2376	GCST90032387
Faecalicatena torques abundance in stool	Heart failure	acmy8q	5t4z9E	NA	rs115422979	0.0154246	0.136071	0.909747	-0.251275	0.282124	1.01554	0.777808	1.32594	GCST90032387
Faecalicatena torques abundance in stool	Heart failure	acmy8q	5t4z9E	NA	rs12454318	-0.211534	0.127661	0.0975192	-0.46175	0.0386811	0.809342	0.63018	1.03944	GCST90032387
Faecalicatena torques abundance in stool	Heart failure	acmy8q	5t4z9E	NA	rs12942652	-0.105534	0.131043	0.420627	-0.362379	0.151311	0.899844	0.696019	1.16336	GCST90032387
Faecalicatena torques abundance in stool	Heart failure	acmy8q	5t4z9E	NA	rs13025280	0.0195091	0.122755	0.873726	-0.221091	0.260109	1.0197	0.801644	1.29707	GCST90032387
Faecalicatena torques abundance in stool	Heart failure	acmy8q	5t4z9E	NA	rs140026476	0.38178	0.136293	0.00509157	0.114647	0.648914	1.46489	1.12148	1.91346	GCST90032387
Faecalicatena torques abundance in stool	Heart failure	acmy8q	5t4z9E	NA	rs148263862	0.185764	0.124251	0.134896	-0.0577681	0.429296	1.20414	0.943869	1.53618	GCST90032387
Faecalicatena torques abundance in stool	Heart failure	acmy8q	5t4z9E	NA	rs149444108	0.265307	0.116398	0.0226485	0.0371673	0.493448	1.30383	1.03787	1.63795	GCST90032387
Faecalicatena torques abundance in stool	Heart failure	acmy8q	5t4z9E	NA	rs182549	0.451924	0.12418	0.000273417	0.208531	0.695317	1.57133	1.23187	2.00434	GCST90032387
Faecalicatena torques abundance in stool	Heart failure	acmy8q	5t4z9E	NA	rs185648893	0.065673	0.133001	0.621464	-0.19501	0.326356	1.06788	0.822827	1.38591	GCST90032387
Faecalicatena torques abundance in stool	Heart failure	acmy8q	5t4z9E	NA	rs41294599	0.0798002	0.129683	0.538326	-0.174379	0.333979	1.08307	0.839978	1.39651	GCST90032387
Faecalicatena torques abundance in stool	Heart failure	acmy8q	5t4z9E	NA	rs4976954	0.0592293	0.118703	0.617799	-0.173428	0.291886	1.06102	0.840778	1.33895	GCST90032387
Faecalicatena torques abundance in stool	Heart failure	acmy8q	5t4z9E	NA	rs62583879	0.129035	0.13944	0.354768	-0.144268	0.402338	1.13773	0.865656	1.49532	GCST90032387
Faecalicatena torques abundance in stool	Heart failure	acmy8q	5t4z9E	NA	rs635634	0.528864	0.110319	1.64e-06	0.312638	0.74509	1.697	1.36703	2.10663	GCST90032387
Faecalicatena torques abundance in stool	Heart failure	acmy8q	5t4z9E	NA	rs6679518	0.102283	0.149166	0.492903	-0.190082	0.394647	1.1077	0.826892	1.48386	GCST90032387
Faecalicatena torques abundance in stool	Heart failure	acmy8q	5t4z9E	NA	rs75840326	0.0926431	0.127522	0.467541	-0.157301	0.342587	1.09707	0.854447	1.40859	GCST90032387
Faecalicatena torques abundance in stool	Heart failure	acmy8q	5t4z9E	NA	rs7833416	-0.177608	0.111058	0.10977	-0.395283	0.0400666	0.837271	0.67349	1.04088	GCST90032387
Faecalicatena torques abundance in stool	Heart failure	acmy8q	5t4z9E	NA	rs79150770	0.248221	0.142321	0.0811427	-0.030728	0.52717	1.28174	0.969739	1.69413	GCST90032387
Faecalicatena torques abundance in stool	Heart failure	acmy8q	5t4z9E	NA	rs79487023	-0.106471	0.122348	0.384173	-0.346274	0.133331	0.899001	0.707319	1.14263	GCST90032387
Faecalicatena torques abundance in stool	Heart failure	acmy8q	5t4z9E	NA	rs8035245	0.158162	0.126228	0.210212	-0.0892457	0.40557	1.17136	0.914621	1.50016	GCST90032387
Faecalicatena torques abundance in stool	Heart failure	acmy8q	5t4z9E	NA	rs9584302	0.0332151	0.128731	0.796392	-0.219097	0.285527	1.03377	0.803244	1.33046	GCST90032387
Faecalicatena torques abundance in stool	Heart failure	acmy8q	5t4z9E	NA	rs973862	-0.0863528	0.13177	0.512256	-0.344622	0.171916	0.917271	0.708488	1.18758	GCST90032387
Faecalicatena torques abundance in stool	Heart failure	acmy8q	5t4z9E	NA	All - Inverse variance weighted	0.0954665	0.0409112	0.0196215	0.0152807	0.175652	1.10017	1.0154	1.19202	GCST90032387
Faecalicatena torques abundance in stool	Heart failure	acmy8q	5t4z9E	NA	All - MR Egger	0.162378	0.0991033	0.116221	-0.0318647	0.35662	1.1763	0.968638	1.42849	GCST90032387
Francisellaceae abundance in stool	Heart failure	S7Tesk	cXcSlP	NA	rs12126241	-0.682465	0.350718	0.0516659	-1.36987	0.00494251	0.50537	0.254139	1.00495	GCST90032403
Francisellaceae abundance in stool	Heart failure	S7Tesk	cXcSlP	NA	rs1253615	-0.298555	0.347494	0.390249	-0.979644	0.382534	0.741889	0.375445	1.46599	GCST90032403
Francisellaceae abundance in stool	Heart failure	S7Tesk	cXcSlP	NA	rs1677586	0.16709	0.35318	0.63614	-0.525142	0.859323	1.18186	0.591471	2.36156	GCST90032403
Francisellaceae abundance in stool	Heart failure	S7Tesk	cXcSlP	NA	rs2222721	-0.122286	0.361051	0.73484	-0.829946	0.585374	0.884895	0.436073	1.79566	GCST90032403
Francisellaceae abundance in stool	Heart failure	S7Tesk	cXcSlP	NA	rs2871406	-0.339276	0.29011	0.242213	-0.907891	0.229339	0.712286	0.403374	1.25777	GCST90032403
Francisellaceae abundance in stool	Heart failure	S7Tesk	cXcSlP	NA	rs41277425	-0.428254	0.330357	0.19486	-1.07575	0.219247	0.651646	0.341041	1.24514	GCST90032403
Francisellaceae abundance in stool	Heart failure	S7Tesk	cXcSlP	NA	rs4710756	0.490699	0.353712	0.165354	-0.202575	1.18397	1.63346	0.816625	3.26733	GCST90032403
Francisellaceae abundance in stool	Heart failure	S7Tesk	cXcSlP	NA	rs56339574	-0.476573	0.35071	0.174184	-1.16397	0.210819	0.620907	0.312246	1.23469	GCST90032403
Francisellaceae abundance in stool	Heart failure	S7Tesk	cXcSlP	NA	rs604661	-0.148283	0.366018	0.685386	-0.865677	0.569112	0.862187	0.420767	1.7667	GCST90032403
Francisellaceae abundance in stool	Heart failure	S7Tesk	cXcSlP	NA	rs7988538	0.0673706	0.311935	0.829006	-0.544023	0.678764	1.06969	0.580409	1.97144	GCST90032403
Francisellaceae abundance in stool	Heart failure	S7Tesk	cXcSlP	NA	rs9349163	-0.244437	0.359611	0.496678	-0.949275	0.460401	0.783145	0.387021	1.58471	GCST90032403
Francisellaceae abundance in stool	Heart failure	S7Tesk	cXcSlP	NA	rs9873719	-0.472578	0.312592	0.130584	-1.08526	0.140103	0.623393	0.337815	1.15039	GCST90032403
Francisellaceae abundance in stool	Heart failure	S7Tesk	cXcSlP	NA	All - Inverse variance weighted	-0.215937	0.0976015	0.0269364	-0.407236	-0.0246384	0.805786	0.665487	0.975663	GCST90032403
Francisellaceae abundance in stool	Heart failure	S7Tesk	cXcSlP	NA	All - MR Egger	-0.447214	0.293363	0.15838	-1.02221	0.127778	0.639407	0.3598	1.1363	GCST90032403
Francisellales abundance in stool	Heart failure	8pgTaA	GhDHz8	NA	rs1253615	-0.317018	0.368983	0.390249	-1.04023	0.40619	0.728318	0.353375	1.50109	GCST90032404
Francisellales abundance in stool	Heart failure	8pgTaA	GhDHz8	NA	rs13044387	-0.516708	0.38006	0.173974	-1.26163	0.228209	0.596481	0.283193	1.25635	GCST90032404
Francisellales abundance in stool	Heart failure	8pgTaA	GhDHz8	NA	rs2222721	-0.12949	0.38232	0.73484	-0.878837	0.619857	0.878544	0.415266	1.85866	GCST90032404
Francisellales abundance in stool	Heart failure	8pgTaA	GhDHz8	NA	rs2871406	-0.357453	0.305653	0.242213	-0.956532	0.241626	0.699456	0.384223	1.27332	GCST90032404
Francisellales abundance in stool	Heart failure	8pgTaA	GhDHz8	NA	rs3747968	-0.735693	0.382805	0.0546252	-1.48599	0.0146057	0.479173	0.226278	1.01471	GCST90032404
Francisellales abundance in stool	Heart failure	8pgTaA	GhDHz8	NA	rs41277425	-0.447956	0.345556	0.19486	-1.12525	0.229334	0.638933	0.324573	1.25776	GCST90032404
Francisellales abundance in stool	Heart failure	8pgTaA	GhDHz8	NA	rs4710756	0.516521	0.372325	0.165354	-0.213236	1.24628	1.67619	0.807966	3.47738	GCST90032404
Francisellales abundance in stool	Heart failure	8pgTaA	GhDHz8	NA	rs75309997	-0.0232345	0.362407	0.948881	-0.733552	0.687083	0.977033	0.4802	1.98791	GCST90032404
Francisellales abundance in stool	Heart failure	8pgTaA	GhDHz8	NA	rs7988538	0.0727734	0.336951	0.829006	-0.587651	0.733198	1.07549	0.555631	2.08173	GCST90032404
Francisellales abundance in stool	Heart failure	8pgTaA	GhDHz8	NA	rs9873719	-0.49203	0.325459	0.130584	-1.12993	0.14587	0.611384	0.323056	1.15705	GCST90032404
Francisellales abundance in stool	Heart failure	8pgTaA	GhDHz8	NA	All - Inverse variance weighted	-0.247785	0.111742	0.0265905	-0.466799	-0.028771	0.780528	0.627006	0.971639	GCST90032404
Francisellales abundance in stool	Heart failure	8pgTaA	GhDHz8	NA	All - MR Egger	-0.190314	0.323511	0.572576	-0.824396	0.443769	0.8267	0.4385	1.55857	GCST90032404
Lawsonibacter sp000492175 abundance in stool	Heart failure	wQHE7Y	DQ9FeJ	NA	rs117800483	0.188778	0.329634	0.566855	-0.457305	0.834861	1.20777	0.632987	2.30449	GCST90032458
Lawsonibacter sp000492175 abundance in stool	Heart failure	wQHE7Y	DQ9FeJ	NA	rs12484572	0.380242	0.320134	0.234929	-0.247222	1.00771	1.46264	0.780967	2.73931	GCST90032458
Lawsonibacter sp000492175 abundance in stool	Heart failure	wQHE7Y	DQ9FeJ	NA	rs2189637	0.369126	0.312215	0.237094	-0.242815	0.981067	1.44647	0.784417	2.6673	GCST90032458
Lawsonibacter sp000492175 abundance in stool	Heart failure	wQHE7Y	DQ9FeJ	NA	rs275431	0.364307	0.330408	0.270202	-0.283293	1.01191	1.43952	0.753299	2.75084	GCST90032458
Lawsonibacter sp000492175 abundance in stool	Heart failure	wQHE7Y	DQ9FeJ	NA	rs2857002	-0.0151928	0.252901	0.952097	-0.510879	0.480493	0.984922	0.599968	1.61687	GCST90032458
Lawsonibacter sp000492175 abundance in stool	Heart failure	wQHE7Y	DQ9FeJ	NA	rs4075245	0.124377	0.291834	0.66997	-0.447619	0.696372	1.13244	0.639148	2.00646	GCST90032458
Lawsonibacter sp000492175 abundance in stool	Heart failure	wQHE7Y	DQ9FeJ	NA	rs4807120	-0.171905	0.322225	0.593692	-0.803466	0.459656	0.842059	0.447774	1.58353	GCST90032458
Lawsonibacter sp000492175 abundance in stool	Heart failure	wQHE7Y	DQ9FeJ	NA	rs67049052	0.537605	0.334809	0.108338	-0.11862	1.19383	1.7119	0.888145	3.29969	GCST90032458
Lawsonibacter sp000492175 abundance in stool	Heart failure	wQHE7Y	DQ9FeJ	NA	rs6757404	0.407189	0.310769	0.190108	-0.201919	1.0163	1.50259	0.817161	2.76294	GCST90032458
Lawsonibacter sp000492175 abundance in stool	Heart failure	wQHE7Y	DQ9FeJ	NA	rs7014524	0.0816609	0.340732	0.810591	-0.586173	0.749495	1.08509	0.556453	2.11593	GCST90032458
Lawsonibacter sp000492175 abundance in stool	Heart failure	wQHE7Y	DQ9FeJ	NA	rs77015006	0.0927999	0.324278	0.774745	-0.542785	0.728385	1.09724	0.581127	2.07173	GCST90032458
Lawsonibacter sp000492175 abundance in stool	Heart failure	wQHE7Y	DQ9FeJ	NA	rs7773795	-0.162713	0.322398	0.613772	-0.794614	0.469188	0.849835	0.451756	1.59869	GCST90032458
Lawsonibacter sp000492175 abundance in stool	Heart failure	wQHE7Y	DQ9FeJ	NA	rs9301925	0.215185	0.32415	0.50679	-0.420149	0.850519	1.24009	0.656949	2.34086	GCST90032458
Lawsonibacter sp000492175 abundance in stool	Heart failure	wQHE7Y	DQ9FeJ	NA	All - Inverse variance weighted	0.176004	0.0870641	0.0432238	0.00535803	0.346649	1.19244	1.00537	1.41432	GCST90032458
Lawsonibacter sp000492175 abundance in stool	Heart failure	wQHE7Y	DQ9FeJ	NA	All - MR Egger	-0.056945	0.236882	0.814446	-0.521234	0.407344	0.944646	0.593787	1.50282	GCST90032458
Parabacteroides sp000436495 abundance in stool	Heart failure	u6BG55	06PZsB	NA	rs10189473	0.0405889	0.0846882	0.631743	-0.1254	0.206578	1.04142	0.882144	1.22946	GCST90032500
Parabacteroides sp000436495 abundance in stool	Heart failure	u6BG55	06PZsB	NA	rs11621650	-0.0977077	0.0835754	0.242365	-0.261516	0.0661001	0.906914	0.769884	1.06833	GCST90032500
Parabacteroides sp000436495 abundance in stool	Heart failure	u6BG55	06PZsB	NA	rs117278598	0.121094	0.0823051	0.141215	-0.0402239	0.282412	1.12873	0.960574	1.32633	GCST90032500
Parabacteroides sp000436495 abundance in stool	Heart failure	u6BG55	06PZsB	NA	rs117961539	0.146809	0.0812835	0.070897	-0.0125065	0.306125	1.15813	0.987571	1.35815	GCST90032500
Parabacteroides sp000436495 abundance in stool	Heart failure	u6BG55	06PZsB	NA	rs117992206	0.0148483	0.0942669	0.87484	-0.169915	0.199611	1.01496	0.843737	1.22093	GCST90032500
Parabacteroides sp000436495 abundance in stool	Heart failure	u6BG55	06PZsB	NA	rs12434819	0.0138246	0.0879923	0.875157	-0.15864	0.186289	1.01392	0.853303	1.20477	GCST90032500
Parabacteroides sp000436495 abundance in stool	Heart failure	u6BG55	06PZsB	NA	rs12655990	0.0891759	0.0877011	0.309241	-0.0827182	0.26107	1.09327	0.920611	1.29832	GCST90032500
Parabacteroides sp000436495 abundance in stool	Heart failure	u6BG55	06PZsB	NA	rs13025044	0.0458673	0.0850057	0.589487	-0.120744	0.212478	1.04694	0.886261	1.23674	GCST90032500
Parabacteroides sp000436495 abundance in stool	Heart failure	u6BG55	06PZsB	NA	rs150846585	0.0832763	0.0597418	0.163336	-0.0338175	0.20037	1.08684	0.966748	1.22185	GCST90032500
Parabacteroides sp000436495 abundance in stool	Heart failure	u6BG55	06PZsB	NA	rs151233070	0.00888998	0.0811291	0.912744	-0.150123	0.167903	1.00893	0.860602	1.18282	GCST90032500
Parabacteroides sp000436495 abundance in stool	Heart failure	u6BG55	06PZsB	NA	rs1529255	0.0673579	0.0789429	0.393522	-0.0873703	0.222086	1.06968	0.916338	1.24868	GCST90032500
Parabacteroides sp000436495 abundance in stool	Heart failure	u6BG55	06PZsB	NA	rs35984956	0.097888	0.084417	0.246221	-0.0675692	0.263345	1.10284	0.934663	1.30128	GCST90032500
Parabacteroides sp000436495 abundance in stool	Heart failure	u6BG55	06PZsB	NA	rs376091529	0.0685132	0.0887606	0.440181	-0.105457	0.242484	1.07091	0.899913	1.27441	GCST90032500
Parabacteroides sp000436495 abundance in stool	Heart failure	u6BG55	06PZsB	NA	rs56023141	-0.065143	0.0728734	0.371365	-0.207975	0.0776889	0.936933	0.812227	1.08079	GCST90032500
Parabacteroides sp000436495 abundance in stool	Heart failure	u6BG55	06PZsB	NA	rs77127982	-0.0323089	0.0832887	0.698079	-0.195555	0.130937	0.968207	0.822378	1.1399	GCST90032500
Parabacteroides sp000436495 abundance in stool	Heart failure	u6BG55	06PZsB	NA	rs77512781	0.0558999	0.081222	0.491304	-0.103295	0.215095	1.05749	0.901861	1.23998	GCST90032500
Parabacteroides sp000436495 abundance in stool	Heart failure	u6BG55	06PZsB	NA	rs7768410	0.0696477	0.0856671	0.416216	-0.0982598	0.237555	1.07213	0.906413	1.26814	GCST90032500
Parabacteroides sp000436495 abundance in stool	Heart failure	u6BG55	06PZsB	NA	All - Inverse variance weighted	0.0435994	0.0197188	0.0270321	0.00495051	0.0822483	1.04456	1.00496	1.08573	GCST90032500
Parabacteroides sp000436495 abundance in stool	Heart failure	u6BG55	06PZsB	NA	All - MR Egger	0.0609636	0.0371764	0.121835	-0.0119021	0.133829	1.06286	0.988168	1.1432	GCST90032500
Phocea massiliensis abundance in stool	Heart failure	BPuS1s	bNVSdw	NA	rs117755772	0.704736	0.226574	0.0018683	0.260652	1.14882	2.02331	1.29778	3.15447	GCST90032509
Phocea massiliensis abundance in stool	Heart failure	BPuS1s	bNVSdw	NA	rs141417947	-0.0523711	0.196879	0.790234	-0.438254	0.333512	0.948977	0.645162	1.39586	GCST90032509
Phocea massiliensis abundance in stool	Heart failure	BPuS1s	bNVSdw	NA	rs147222957	-0.121908	0.222081	0.583051	-0.557187	0.313371	0.88523	0.572818	1.36803	GCST90032509
Phocea massiliensis abundance in stool	Heart failure	BPuS1s	bNVSdw	NA	rs1551544	-0.0635439	0.220779	0.773487	-0.496272	0.369184	0.938433	0.608796	1.44655	GCST90032509
Phocea massiliensis abundance in stool	Heart failure	BPuS1s	bNVSdw	NA	rs184898484	-0.0810999	0.218275	0.710228	-0.508919	0.346719	0.922102	0.601145	1.41442	GCST90032509
Phocea massiliensis abundance in stool	Heart failure	BPuS1s	bNVSdw	NA	rs2429149	0.234992	0.212176	0.268062	-0.180872	0.650857	1.2649	0.834542	1.91718	GCST90032509
Phocea massiliensis abundance in stool	Heart failure	BPuS1s	bNVSdw	NA	rs2746217	0.275202	0.21684	0.20439	-0.149805	0.700209	1.3168	0.860876	2.01417	GCST90032509
Phocea massiliensis abundance in stool	Heart failure	BPuS1s	bNVSdw	NA	rs4333848	-0.0698737	0.201461	0.728715	-0.464737	0.32499	0.932512	0.6283	1.38402	GCST90032509
Phocea massiliensis abundance in stool	Heart failure	BPuS1s	bNVSdw	NA	rs7570971	0.542034	0.153762	0.00042324	0.240661	0.843407	1.7195	1.27209	2.32427	GCST90032509
Phocea massiliensis abundance in stool	Heart failure	BPuS1s	bNVSdw	NA	rs77903161	0.0968516	0.198314	0.625285	-0.291844	0.485548	1.1017	0.746885	1.62506	GCST90032509
Phocea massiliensis abundance in stool	Heart failure	BPuS1s	bNVSdw	NA	rs79234463	-0.224524	0.187342	0.230734	-0.591716	0.142667	0.798896	0.553377	1.15335	GCST90032509
Phocea massiliensis abundance in stool	Heart failure	BPuS1s	bNVSdw	NA	rs9568215	0.074795	0.210515	0.722368	-0.337814	0.487404	1.07766	0.713328	1.62808	GCST90032509
Phocea massiliensis abundance in stool	Heart failure	BPuS1s	bNVSdw	NA	rs9646736	-0.059333	0.199578	0.766243	-0.450505	0.331839	0.942393	0.637306	1.39353	GCST90032509
Phocea massiliensis abundance in stool	Heart failure	BPuS1s	bNVSdw	NA	rs9647358	0.352787	0.199306	0.076714	-0.0378524	0.743426	1.42303	0.962855	2.10313	GCST90032509
Phocea massiliensis abundance in stool	Heart failure	BPuS1s	bNVSdw	NA	rs976897	0.250039	0.198263	0.207255	-0.138556	0.638634	1.28408	0.870615	1.89389	GCST90032509
Phocea massiliensis abundance in stool	Heart failure	BPuS1s	bNVSdw	NA	All - Inverse variance weighted	0.137098	0.0699402	0.0499702	1.53e-05	0.274181	1.14694	1.00002	1.31545	GCST90032509
Phocea massiliensis abundance in stool	Heart failure	BPuS1s	bNVSdw	NA	All - MR Egger	-0.0869557	0.163567	0.603954	-0.407547	0.233636	0.916718	0.66528	1.26318	GCST90032509
Phocea abundance in stool	Heart failure	CoebDU	f75LCG	NA	rs113463752	0.210733	0.187921	0.26212	-0.157591	0.579057	1.23458	0.854199	1.78436	GCST90032510
Phocea abundance in stool	Heart failure	CoebDU	f75LCG	NA	rs117755772	0.608397	0.1956	0.0018683	0.22502	0.991774	1.83748	1.25235	2.69601	GCST90032510
Phocea abundance in stool	Heart failure	CoebDU	f75LCG	NA	rs141417947	-0.0450272	0.169271	0.790234	-0.376798	0.286744	0.955971	0.686054	1.33208	GCST90032510
Phocea abundance in stool	Heart failure	CoebDU	f75LCG	NA	rs142780421	0.0342351	0.160325	0.830909	-0.280001	0.348471	1.03483	0.755783	1.4169	GCST90032510
Phocea abundance in stool	Heart failure	CoebDU	f75LCG	NA	rs17583994	0.0309517	0.175666	0.86014	-0.313354	0.375258	1.03144	0.730991	1.45537	GCST90032510
Phocea abundance in stool	Heart failure	CoebDU	f75LCG	NA	rs2850369	0.0655613	0.188677	0.728231	-0.304245	0.435368	1.06776	0.73768	1.54553	GCST90032510
Phocea abundance in stool	Heart failure	CoebDU	f75LCG	NA	rs4333848	-0.0648046	0.186846	0.728715	-0.431022	0.301413	0.937251	0.649844	1.35177	GCST90032510
Phocea abundance in stool	Heart failure	CoebDU	f75LCG	NA	rs56369224	0.490154	0.129754	0.00015837	0.235836	0.744472	1.63257	1.26597	2.10533	GCST90032510
Phocea abundance in stool	Heart failure	CoebDU	f75LCG	NA	rs72728529	0.0603225	0.183276	0.742053	-0.298898	0.419542	1.06218	0.741635	1.52127	GCST90032510
Phocea abundance in stool	Heart failure	CoebDU	f75LCG	NA	rs77903161	0.0830285	0.17001	0.625285	-0.250191	0.416248	1.08657	0.778652	1.51626	GCST90032510
Phocea abundance in stool	Heart failure	CoebDU	f75LCG	NA	rs79234463	-0.194056	0.161919	0.230734	-0.511418	0.123307	0.823612	0.599645	1.13123	GCST90032510
Phocea abundance in stool	Heart failure	CoebDU	f75LCG	NA	rs9646736	-0.053006	0.178296	0.766243	-0.402466	0.296454	0.948374	0.668669	1.34508	GCST90032510
Phocea abundance in stool	Heart failure	CoebDU	f75LCG	NA	rs9647358	0.323137	0.182555	0.076714	-0.034671	0.680945	1.38145	0.965923	1.97574	GCST90032510
Phocea abundance in stool	Heart failure	CoebDU	f75LCG	NA	rs976897	0.224896	0.178326	0.207255	-0.124623	0.574415	1.25219	0.88283	1.77609	GCST90032510
Phocea abundance in stool	Heart failure	CoebDU	f75LCG	NA	All - Inverse variance weighted	0.135741	0.0618518	0.0281915	0.0145111	0.25697	1.14538	1.01462	1.29301	GCST90032510
Phocea abundance in stool	Heart failure	CoebDU	f75LCG	NA	All - MR Egger	0.0112645	0.135935	0.935324	-0.255169	0.277698	1.01133	0.774786	1.32009	GCST90032510
Poseidoniaceae abundance in stool	Heart failure	c9clKu	dFi7sV	NA	rs10741507	0.710976	0.521723	0.172962	-0.311601	1.73355	2.03598	0.732274	5.66073	GCST90032513
Poseidoniaceae abundance in stool	Heart failure	c9clKu	dFi7sV	NA	rs111638927	0.513181	0.512378	0.316552	-0.49108	1.51744	1.6706	0.611965	4.56054	GCST90032513
Poseidoniaceae abundance in stool	Heart failure	c9clKu	dFi7sV	NA	rs113036477	0.748116	0.489709	0.126594	-0.211714	1.70795	2.11302	0.809196	5.51762	GCST90032513
Poseidoniaceae abundance in stool	Heart failure	c9clKu	dFi7sV	NA	rs114470872	0.275696	0.442154	0.532936	-0.590925	1.14232	1.31745	0.553815	3.13402	GCST90032513
Poseidoniaceae abundance in stool	Heart failure	c9clKu	dFi7sV	NA	rs12152131	-0.113345	0.452543	0.802229	-1.00033	0.773638	0.892842	0.367758	2.16764	GCST90032513
Poseidoniaceae abundance in stool	Heart failure	c9clKu	dFi7sV	NA	rs12943413	1.54916	0.453297	0.000631894	0.660699	2.43762	4.70752	1.93615	11.4458	GCST90032513
Poseidoniaceae abundance in stool	Heart failure	c9clKu	dFi7sV	NA	rs138786155	-0.171	0.505623	0.735214	-1.16202	0.820021	0.842821	0.312853	2.27055	GCST90032513
Poseidoniaceae abundance in stool	Heart failure	c9clKu	dFi7sV	NA	rs140080092	0.0204866	0.538666	0.969662	-1.0353	1.07627	1.0207	0.35512	2.93372	GCST90032513
Poseidoniaceae abundance in stool	Heart failure	c9clKu	dFi7sV	NA	rs146383294	0.804416	0.513406	0.117156	-0.201859	1.81069	2.23539	0.81721	6.11467	GCST90032513
Poseidoniaceae abundance in stool	Heart failure	c9clKu	dFi7sV	NA	rs16864720	-1.64739	0.509664	0.00122796	-2.64633	-0.648448	0.192552	0.070911	0.522857	GCST90032513
Poseidoniaceae abundance in stool	Heart failure	c9clKu	dFi7sV	NA	rs182677095	-0.386107	0.43719	0.377152	-1.243	0.470786	0.679698	0.288517	1.60125	GCST90032513
Poseidoniaceae abundance in stool	Heart failure	c9clKu	dFi7sV	NA	rs187110715	0.794971	0.471642	0.0918844	-0.129447	1.71939	2.21438	0.878581	5.58112	GCST90032513
Poseidoniaceae abundance in stool	Heart failure	c9clKu	dFi7sV	NA	rs191221734	0.716359	0.549901	0.192675	-0.361447	1.79416	2.04697	0.696668	6.01445	GCST90032513
Poseidoniaceae abundance in stool	Heart failure	c9clKu	dFi7sV	NA	rs28590354	0.400601	0.517088	0.438502	-0.612891	1.41409	1.49272	0.541782	4.11276	GCST90032513
Poseidoniaceae abundance in stool	Heart failure	c9clKu	dFi7sV	NA	rs2966112	1.27121	0.526921	0.0158423	0.238447	2.30398	3.56517	1.26928	10.0139	GCST90032513
Poseidoniaceae abundance in stool	Heart failure	c9clKu	dFi7sV	NA	rs34718620	0.183844	0.532424	0.729873	-0.859708	1.2274	1.20183	0.423286	3.41233	GCST90032513
Poseidoniaceae abundance in stool	Heart failure	c9clKu	dFi7sV	NA	rs4741452	0.90948	0.525935	0.0837619	-0.121352	1.94031	2.48303	0.885722	6.96093	GCST90032513
Poseidoniaceae abundance in stool	Heart failure	c9clKu	dFi7sV	NA	rs61770877	0.276032	0.522566	0.597344	-0.748198	1.30026	1.31789	0.473219	3.67026	GCST90032513
Poseidoniaceae abundance in stool	Heart failure	c9clKu	dFi7sV	NA	rs62064594	0.21219	0.495341	0.668381	-0.758679	1.18306	1.23638	0.468285	3.26434	GCST90032513
Poseidoniaceae abundance in stool	Heart failure	c9clKu	dFi7sV	NA	rs6469836	-0.397507	0.469425	0.397108	-1.31758	0.522565	0.671993	0.267783	1.68635	GCST90032513
Poseidoniaceae abundance in stool	Heart failure	c9clKu	dFi7sV	NA	rs9595168	0.440517	0.517862	0.394966	-0.574492	1.45553	1.55351	0.562991	4.28674	GCST90032513
Poseidoniaceae abundance in stool	Heart failure	c9clKu	dFi7sV	NA	All - Inverse variance weighted	0.327416	0.149429	0.0284439	0.0345344	0.620297	1.38738	1.03514	1.85948	GCST90032513
Poseidoniaceae abundance in stool	Heart failure	c9clKu	dFi7sV	NA	All - MR Egger	0.0737502	0.337325	0.829267	-0.587406	0.734906	1.07654	0.555767	2.08529	GCST90032513
Romboutsia ilealis abundance in stool	Heart failure	w9veig	tzlhRb	NA	rs11647162	0.167698	0.182976	0.359403	-0.190935	0.526331	1.18258	0.826187	1.69271	GCST90032539
Romboutsia ilealis abundance in stool	Heart failure	w9veig	tzlhRb	NA	rs12082991	0.169898	0.174996	0.331615	-0.173095	0.51289	1.18518	0.841058	1.67011	GCST90032539
Romboutsia ilealis abundance in stool	Heart failure	w9veig	tzlhRb	NA	rs12686511	0.125236	0.190306	0.510491	-0.247765	0.498236	1.13342	0.780544	1.64582	GCST90032539
Romboutsia ilealis abundance in stool	Heart failure	w9veig	tzlhRb	NA	rs139143181	0.0472798	0.206586	0.818976	-0.357629	0.452189	1.04842	0.699332	1.57175	GCST90032539
Romboutsia ilealis abundance in stool	Heart failure	w9veig	tzlhRb	NA	rs142670432	0.327505	0.159624	0.0401964	0.0146414	0.640368	1.3875	1.01475	1.89718	GCST90032539
Romboutsia ilealis abundance in stool	Heart failure	w9veig	tzlhRb	NA	rs1476635	-0.0330581	0.186626	0.859402	-0.398846	0.332729	0.967482	0.671094	1.39477	GCST90032539
Romboutsia ilealis abundance in stool	Heart failure	w9veig	tzlhRb	NA	rs1781827	0.0484325	0.1765	0.783773	-0.297507	0.394372	1.04962	0.742667	1.48345	GCST90032539
Romboutsia ilealis abundance in stool	Heart failure	w9veig	tzlhRb	NA	rs189609059	-0.0379394	0.18968	0.841467	-0.409712	0.333834	0.962771	0.663841	1.39631	GCST90032539
Romboutsia ilealis abundance in stool	Heart failure	w9veig	tzlhRb	NA	rs3750939	0.0342734	0.18228	0.850856	-0.322996	0.391543	1.03487	0.723977	1.47926	GCST90032539
Romboutsia ilealis abundance in stool	Heart failure	w9veig	tzlhRb	NA	rs4349014	0.0863471	0.19004	0.649568	-0.286132	0.458826	1.09018	0.751163	1.58222	GCST90032539
Romboutsia ilealis abundance in stool	Heart failure	w9veig	tzlhRb	NA	rs61890399	0.0636088	0.167837	0.704695	-0.265352	0.39257	1.06568	0.766936	1.48078	GCST90032539
Romboutsia ilealis abundance in stool	Heart failure	w9veig	tzlhRb	NA	rs73149556	0.370755	0.169804	0.0290048	0.0379379	0.703571	1.44883	1.03867	2.02096	GCST90032539
Romboutsia ilealis abundance in stool	Heart failure	w9veig	tzlhRb	NA	rs7480538	0.264419	0.177207	0.135661	-0.0829075	0.611745	1.30267	0.920436	1.84365	GCST90032539
Romboutsia ilealis abundance in stool	Heart failure	w9veig	tzlhRb	NA	rs79338200	0.157081	0.169886	0.355161	-0.175896	0.490057	1.17009	0.838705	1.63241	GCST90032539
Romboutsia ilealis abundance in stool	Heart failure	w9veig	tzlhRb	NA	rs80111009	0.0266433	0.171395	0.876467	-0.309292	0.362578	1.027	0.733966	1.43703	GCST90032539
Romboutsia ilealis abundance in stool	Heart failure	w9veig	tzlhRb	NA	rs987019	0.00522847	0.143294	0.970894	-0.275628	0.286085	1.00524	0.759095	1.33121	GCST90032539
Romboutsia ilealis abundance in stool	Heart failure	w9veig	tzlhRb	NA	rs9983927	0.0588039	0.169029	0.727921	-0.272493	0.390101	1.06057	0.761479	1.47713	GCST90032539
Romboutsia ilealis abundance in stool	Heart failure	w9veig	tzlhRb	NA	All - Inverse variance weighted	0.114065	0.0425004	0.00727799	0.0307639	0.197365	1.12082	1.03124	1.21819	GCST90032539
Romboutsia ilealis abundance in stool	Heart failure	w9veig	tzlhRb	NA	All - MR Egger	0.181784	0.108686	0.115137	-0.031241	0.394808	1.19935	0.969242	1.4841	GCST90032539
Saccharomonospora abundance in stool	Heart failure	CB6hSy	DSF4w6	NA	rs10244753	0.593135	0.363807	0.103026	-0.119927	1.3062	1.80965	0.886985	3.69211	GCST90032557
Saccharomonospora abundance in stool	Heart failure	CB6hSy	DSF4w6	NA	rs111278478	0.057167	0.330746	0.862775	-0.591096	0.70543	1.05883	0.55372	2.02472	GCST90032557
Saccharomonospora abundance in stool	Heart failure	CB6hSy	DSF4w6	NA	rs117010432	-0.486405	0.325073	0.134577	-1.12355	0.150738	0.614833	0.325124	1.16269	GCST90032557
Saccharomonospora abundance in stool	Heart failure	CB6hSy	DSF4w6	NA	rs1233453	0.107945	0.36807	0.769313	-0.613472	0.829362	1.11399	0.541468	2.29186	GCST90032557
Saccharomonospora abundance in stool	Heart failure	CB6hSy	DSF4w6	NA	rs145113138	0.316148	0.337851	0.349397	-0.346041	0.978337	1.37183	0.707484	2.66003	GCST90032557
Saccharomonospora abundance in stool	Heart failure	CB6hSy	DSF4w6	NA	rs148338363	0.414218	0.340484	0.223773	-0.253131	1.08157	1.51319	0.776366	2.9493	GCST90032557
Saccharomonospora abundance in stool	Heart failure	CB6hSy	DSF4w6	NA	rs17158821	0.306732	0.361641	0.396345	-0.402085	1.01555	1.35898	0.668924	2.76088	GCST90032557
Saccharomonospora abundance in stool	Heart failure	CB6hSy	DSF4w6	NA	rs182420971	-0.277961	0.312499	0.373748	-0.890459	0.334538	0.757327	0.410467	1.39729	GCST90032557
Saccharomonospora abundance in stool	Heart failure	CB6hSy	DSF4w6	NA	rs2068698	0.0764366	0.373111	0.837679	-0.65486	0.807734	1.07943	0.519515	2.24282	GCST90032557
Saccharomonospora abundance in stool	Heart failure	CB6hSy	DSF4w6	NA	rs2098063	0.611038	0.373104	0.101481	-0.120246	1.34232	1.84234	0.886702	3.82792	GCST90032557
Saccharomonospora abundance in stool	Heart failure	CB6hSy	DSF4w6	NA	rs367168	0.255366	0.358982	0.476861	-0.44824	0.958972	1.29093	0.638752	2.60901	GCST90032557
Saccharomonospora abundance in stool	Heart failure	CB6hSy	DSF4w6	NA	rs4823954	-0.0540627	0.328711	0.869362	-0.698336	0.590211	0.947373	0.497412	1.80437	GCST90032557
Saccharomonospora abundance in stool	Heart failure	CB6hSy	DSF4w6	NA	rs55672392	0.827184	0.355112	0.0198399	0.131165	1.5232	2.28687	1.14016	4.5869	GCST90032557
Saccharomonospora abundance in stool	Heart failure	CB6hSy	DSF4w6	NA	rs57048480	0.0164675	0.350664	0.962544	-0.670835	0.70377	1.0166	0.511282	2.02136	GCST90032557
Saccharomonospora abundance in stool	Heart failure	CB6hSy	DSF4w6	NA	rs58646304	0.356255	0.304861	0.242571	-0.241272	0.953782	1.42797	0.785628	2.59551	GCST90032557
Saccharomonospora abundance in stool	Heart failure	CB6hSy	DSF4w6	NA	rs61160081	0.183895	0.360723	0.610195	-0.523122	0.890911	1.20189	0.592667	2.43735	GCST90032557
Saccharomonospora abundance in stool	Heart failure	CB6hSy	DSF4w6	NA	rs62189281	0.00154794	0.369763	0.99666	-0.723188	0.726284	1.00155	0.485203	2.06738	GCST90032557
Saccharomonospora abundance in stool	Heart failure	CB6hSy	DSF4w6	NA	rs62201737	-0.305718	0.3597	0.395366	-1.01073	0.399293	0.736594	0.363953	1.49077	GCST90032557
Saccharomonospora abundance in stool	Heart failure	CB6hSy	DSF4w6	NA	rs642204	-0.117861	0.340646	0.729349	-0.785527	0.549806	0.88882	0.455879	1.73292	GCST90032557
Saccharomonospora abundance in stool	Heart failure	CB6hSy	DSF4w6	NA	rs7032529	0.243502	0.360089	0.498897	-0.462272	0.949276	1.27571	0.629851	2.58384	GCST90032557
Saccharomonospora abundance in stool	Heart failure	CB6hSy	DSF4w6	NA	rs74365386	0.299457	0.393989	0.447217	-0.472762	1.07168	1.34913	0.623278	2.92027	GCST90032557
Saccharomonospora abundance in stool	Heart failure	CB6hSy	DSF4w6	NA	rs74457213	0.303695	0.360608	0.39969	-0.403097	1.01049	1.35486	0.668247	2.74694	GCST90032557
Saccharomonospora abundance in stool	Heart failure	CB6hSy	DSF4w6	NA	rs75955260	-0.208508	0.337861	0.53714	-0.870715	0.453699	0.811794	0.418652	1.57412	GCST90032557
Saccharomonospora abundance in stool	Heart failure	CB6hSy	DSF4w6	NA	rs78193540	0.373093	0.335131	0.26559	-0.283763	1.02995	1.45222	0.752945	2.80092	GCST90032557
Saccharomonospora abundance in stool	Heart failure	CB6hSy	DSF4w6	NA	rs8008741	-0.201562	0.303872	0.507131	-0.79715	0.394027	0.817453	0.450611	1.48294	GCST90032557
Saccharomonospora abundance in stool	Heart failure	CB6hSy	DSF4w6	NA	rs8181895	0.143591	0.32895	0.662465	-0.501151	0.788332	1.15441	0.605833	2.19972	GCST90032557
Saccharomonospora abundance in stool	Heart failure	CB6hSy	DSF4w6	NA	rs9850918	0.600972	0.329751	0.0683786	-0.0453395	1.24728	1.82389	0.955673	3.48088	GCST90032557
Saccharomonospora abundance in stool	Heart failure	CB6hSy	DSF4w6	NA	All - Inverse variance weighted	0.151188	0.0663518	0.0226924	0.021138	0.281237	1.16321	1.02136	1.32477	GCST90032557
Saccharomonospora abundance in stool	Heart failure	CB6hSy	DSF4w6	NA	All - MR Egger	0.0217698	0.190471	0.909917	-0.351554	0.395093	1.02201	0.703594	1.48452	GCST90032557
SAR324 abundance in stool	Heart failure	sB1X59	QRnaBa	NA	rs10033651	0.073704	0.487687	0.879873	-0.882162	1.02957	1.07649	0.413887	2.79986	GCST90032558
SAR324 abundance in stool	Heart failure	sB1X59	QRnaBa	NA	rs111966092	-0.0959964	0.529501	0.856135	-1.13382	0.941826	0.908467	0.321802	2.56466	GCST90032558
SAR324 abundance in stool	Heart failure	sB1X59	QRnaBa	NA	rs140853555	0.101641	0.519915	0.845005	-0.917392	1.12067	1.10699	0.39956	3.06692	GCST90032558
SAR324 abundance in stool	Heart failure	sB1X59	QRnaBa	NA	rs148522240	1.37477	0.520692	0.00828369	0.354218	2.39533	3.95418	1.42507	10.9718	GCST90032558
SAR324 abundance in stool	Heart failure	sB1X59	QRnaBa	NA	rs173866	0.886638	0.424211	0.0366103	0.0551831	1.71809	2.42696	1.05673	5.57388	GCST90032558
SAR324 abundance in stool	Heart failure	sB1X59	QRnaBa	NA	rs181480087	0.331038	0.565103	0.55801	-0.776565	1.43864	1.39241	0.459983	4.21496	GCST90032558
SAR324 abundance in stool	Heart failure	sB1X59	QRnaBa	NA	rs2377620	0.480365	0.484494	0.321452	-0.469244	1.42997	1.61666	0.625475	4.17859	GCST90032558
SAR324 abundance in stool	Heart failure	sB1X59	QRnaBa	NA	rs2385502	0.154745	0.489176	0.751746	-0.804039	1.11353	1.16736	0.447518	3.04509	GCST90032558
SAR324 abundance in stool	Heart failure	sB1X59	QRnaBa	NA	rs329386	0.644393	0.44503	0.147624	-0.227866	1.51665	1.90483	0.796231	4.55694	GCST90032558
SAR324 abundance in stool	Heart failure	sB1X59	QRnaBa	NA	rs4698504	-0.455571	0.510425	0.372108	-1.456	0.544862	0.634086	0.233166	1.72437	GCST90032558
SAR324 abundance in stool	Heart failure	sB1X59	QRnaBa	NA	rs533359	-0.265002	0.49741	0.594197	-1.23993	0.709922	0.767204	0.289405	2.03383	GCST90032558
SAR324 abundance in stool	Heart failure	sB1X59	QRnaBa	NA	rs55666532	-0.290139	0.554596	0.600867	-1.37715	0.796869	0.74816	0.252297	2.21858	GCST90032558
SAR324 abundance in stool	Heart failure	sB1X59	QRnaBa	NA	rs72735901	-0.0650837	0.53546	0.903257	-1.11459	0.984418	0.936989	0.328051	2.67625	GCST90032558
SAR324 abundance in stool	Heart failure	sB1X59	QRnaBa	NA	rs77081854	1.33771	0.561471	0.0171952	0.237226	2.43819	3.8103	1.26773	11.4523	GCST90032558
SAR324 abundance in stool	Heart failure	sB1X59	QRnaBa	NA	rs79446601	0.0488661	0.505713	0.923022	-0.942332	1.04006	1.05008	0.389718	2.8294	GCST90032558
SAR324 abundance in stool	Heart failure	sB1X59	QRnaBa	NA	rs8006853	0.03641	0.512477	0.94336	-0.968045	1.04087	1.03708	0.379825	2.83167	GCST90032558
SAR324 abundance in stool	Heart failure	sB1X59	QRnaBa	NA	All - Inverse variance weighted	0.284951	0.133947	0.0333915	0.0224152	0.547488	1.3297	1.02267	1.7289	GCST90032558
SAR324 abundance in stool	Heart failure	sB1X59	QRnaBa	NA	All - MR Egger	0.867728	0.288426	0.00939199	0.302413	1.43304	2.38149	1.35312	4.19143	GCST90032558
Staphylococcus A fleurettii abundance in stool	Heart failure	cz9mtb	ItfOq6	NA	rs12365546	0.0574642	0.127821	0.653022	-0.193065	0.307993	1.05915	0.824429	1.36069	GCST90032564
Staphylococcus A fleurettii abundance in stool	Heart failure	cz9mtb	ItfOq6	NA	rs12465802	0.474575	0.124122	0.000131593	0.231296	0.717853	1.60733	1.26023	2.05003	GCST90032564
Staphylococcus A fleurettii abundance in stool	Heart failure	cz9mtb	ItfOq6	NA	rs1281409	0.0714087	0.13469	0.595994	-0.192584	0.335402	1.07402	0.824825	1.3985	GCST90032564
Staphylococcus A fleurettii abundance in stool	Heart failure	cz9mtb	ItfOq6	NA	rs17059541	0.0455395	0.134805	0.735502	-0.218679	0.309758	1.04659	0.803579	1.3631	GCST90032564
Staphylococcus A fleurettii abundance in stool	Heart failure	cz9mtb	ItfOq6	NA	rs1859807	0.0926269	0.108008	0.391116	-0.119068	0.304322	1.09705	0.887747	1.35571	GCST90032564
Staphylococcus A fleurettii abundance in stool	Heart failure	cz9mtb	ItfOq6	NA	rs2077759	0.035558	0.12472	0.775566	-0.208893	0.280009	1.0362	0.811482	1.32314	GCST90032564
Staphylococcus A fleurettii abundance in stool	Heart failure	cz9mtb	ItfOq6	NA	rs2180611	0.0821922	0.128594	0.52272	-0.169853	0.334237	1.08566	0.843789	1.39687	GCST90032564
Staphylococcus A fleurettii abundance in stool	Heart failure	cz9mtb	ItfOq6	NA	rs35880029	-0.133927	0.123862	0.279581	-0.376698	0.108843	0.874654	0.686124	1.11499	GCST90032564
Staphylococcus A fleurettii abundance in stool	Heart failure	cz9mtb	ItfOq6	NA	rs4742470	0.12482	0.136931	0.362006	-0.143566	0.393205	1.13294	0.866264	1.48172	GCST90032564
Staphylococcus A fleurettii abundance in stool	Heart failure	cz9mtb	ItfOq6	NA	rs478488	0.147093	0.127389	0.248226	-0.102591	0.396776	1.15846	0.902496	1.48702	GCST90032564
Staphylococcus A fleurettii abundance in stool	Heart failure	cz9mtb	ItfOq6	NA	rs61947965	0.107852	0.127974	0.399363	-0.142978	0.358682	1.11388	0.866773	1.43144	GCST90032564
Staphylococcus A fleurettii abundance in stool	Heart failure	cz9mtb	ItfOq6	NA	rs67863906	0.1363	0.135831	0.315642	-0.129929	0.402528	1.14603	0.878158	1.4956	GCST90032564
Staphylococcus A fleurettii abundance in stool	Heart failure	cz9mtb	ItfOq6	NA	rs71389461	-0.00938174	0.146064	0.948787	-0.295667	0.276903	0.990662	0.744035	1.31904	GCST90032564
Staphylococcus A fleurettii abundance in stool	Heart failure	cz9mtb	ItfOq6	NA	rs7215890	-0.00149989	0.124685	0.990402	-0.245882	0.242882	0.998501	0.782015	1.27492	GCST90032564
Staphylococcus A fleurettii abundance in stool	Heart failure	cz9mtb	ItfOq6	NA	rs72819932	-0.034139	0.135521	0.801112	-0.29976	0.231482	0.966437	0.740996	1.26047	GCST90032564
Staphylococcus A fleurettii abundance in stool	Heart failure	cz9mtb	ItfOq6	NA	rs7564116	0.069374	0.141048	0.622827	-0.207079	0.345827	1.07184	0.812955	1.41316	GCST90032564
Staphylococcus A fleurettii abundance in stool	Heart failure	cz9mtb	ItfOq6	NA	rs78156822	-0.0198961	0.135233	0.883034	-0.284953	0.245161	0.980301	0.75205	1.27783	GCST90032564
Staphylococcus A fleurettii abundance in stool	Heart failure	cz9mtb	ItfOq6	NA	rs79404398	0.220735	0.134117	0.0997965	-0.042134	0.483605	1.24699	0.958741	1.62191	GCST90032564
Staphylococcus A fleurettii abundance in stool	Heart failure	cz9mtb	ItfOq6	NA	rs79953078	0.00671498	0.131038	0.959131	-0.250119	0.263549	1.00674	0.778708	1.30154	GCST90032564
Staphylococcus A fleurettii abundance in stool	Heart failure	cz9mtb	ItfOq6	NA	All - Inverse variance weighted	0.0795258	0.0297935	0.00760245	0.0211306	0.137921	1.08277	1.02136	1.14788	GCST90032564
Staphylococcus A fleurettii abundance in stool	Heart failure	cz9mtb	ItfOq6	NA	All - MR Egger	0.023832	0.0748678	0.754118	-0.122909	0.170573	1.02412	0.884344	1.18598	GCST90032564
Syntrophorhabdia abundance in stool	Heart failure	dBNP9I	pui8pH	NA	rs117398108	-0.42066	0.464433	0.365068	-1.33095	0.489628	0.656613	0.264227	1.63171	GCST90032574
Syntrophorhabdia abundance in stool	Heart failure	dBNP9I	pui8pH	NA	rs12960293	-0.257061	0.415588	0.536215	-1.07161	0.557492	0.773321	0.342455	1.74629	GCST90032574
Syntrophorhabdia abundance in stool	Heart failure	dBNP9I	pui8pH	NA	rs142814649	-0.199135	0.470976	0.672432	-1.12225	0.723979	0.81944	0.325547	2.06262	GCST90032574
Syntrophorhabdia abundance in stool	Heart failure	dBNP9I	pui8pH	NA	rs150330685	0.0261818	0.469619	0.95554	-0.894272	0.946636	1.02653	0.408905	2.57702	GCST90032574
Syntrophorhabdia abundance in stool	Heart failure	dBNP9I	pui8pH	NA	rs2384601	0.907544	0.462818	0.0498893	0.00042191	1.81467	2.47823	1.00042	6.13903	GCST90032574
Syntrophorhabdia abundance in stool	Heart failure	dBNP9I	pui8pH	NA	rs2913633	-0.103224	0.479198	0.829448	-1.04245	0.836004	0.901925	0.352589	2.30713	GCST90032574
Syntrophorhabdia abundance in stool	Heart failure	dBNP9I	pui8pH	NA	rs34119449	0.816996	0.460729	0.0761844	-0.0860331	1.72002	2.26369	0.917564	5.58467	GCST90032574
Syntrophorhabdia abundance in stool	Heart failure	dBNP9I	pui8pH	NA	rs4076260	0.164227	0.520092	0.752181	-0.855154	1.18361	1.17848	0.425218	3.26614	GCST90032574
Syntrophorhabdia abundance in stool	Heart failure	dBNP9I	pui8pH	NA	rs443141	-0.00775336	0.454476	0.986389	-0.898526	0.883019	0.992277	0.407169	2.41819	GCST90032574
Syntrophorhabdia abundance in stool	Heart failure	dBNP9I	pui8pH	NA	rs6468721	0.445449	0.37646	0.236708	-0.292413	1.18331	1.56119	0.74646	3.26517	GCST90032574
Syntrophorhabdia abundance in stool	Heart failure	dBNP9I	pui8pH	NA	rs67305248	0.535697	0.422027	0.204319	-0.291476	1.36287	1.70864	0.74716	3.90739	GCST90032574
Syntrophorhabdia abundance in stool	Heart failure	dBNP9I	pui8pH	NA	rs9683216	0.939786	0.433278	0.0300816	0.0905613	1.78901	2.55943	1.09479	5.98354	GCST90032574
Syntrophorhabdia abundance in stool	Heart failure	dBNP9I	pui8pH	NA	rs9830950	0.715808	0.483265	0.138555	-0.231391	1.66301	2.04584	0.793429	5.27515	GCST90032574
Syntrophorhabdia abundance in stool	Heart failure	dBNP9I	pui8pH	NA	All - Inverse variance weighted	0.284441	0.131334	0.0303273	0.0270271	0.541855	1.32902	1.0274	1.71919	GCST90032574
Syntrophorhabdia abundance in stool	Heart failure	dBNP9I	pui8pH	NA	All - MR Egger	0.125064	0.354558	0.730955	-0.56987	0.819998	1.13322	0.565599	2.27049	GCST90032574
UBA1066 sp900317515 abundance in stool	Heart failure	A12yjo	oDV2Mp	NA	rs11153022	0.589824	0.277359	0.0334557	0.0462002	1.13345	1.80367	1.04728	3.10635	GCST90032591
UBA1066 sp900317515 abundance in stool	Heart failure	A12yjo	oDV2Mp	NA	rs112643363	-0.00146358	0.394816	0.997042	-0.775302	0.772375	0.998537	0.460565	2.1649	GCST90032591
UBA1066 sp900317515 abundance in stool	Heart failure	A12yjo	oDV2Mp	NA	rs113883921	-0.00659274	0.3752	0.985981	-0.741985	0.7288	0.993429	0.476168	2.07259	GCST90032591
UBA1066 sp900317515 abundance in stool	Heart failure	A12yjo	oDV2Mp	NA	rs117217513	1.13386	0.366323	0.00196654	0.415865	1.85185	3.10762	1.51568	6.37161	GCST90032591
UBA1066 sp900317515 abundance in stool	Heart failure	A12yjo	oDV2Mp	NA	rs12515541	-0.606927	0.410675	0.13944	-1.41185	0.197995	0.545023	0.243692	1.21896	GCST90032591
UBA1066 sp900317515 abundance in stool	Heart failure	A12yjo	oDV2Mp	NA	rs138652347	0.0902128	0.338843	0.790056	-0.573919	0.754344	1.09441	0.563314	2.12622	GCST90032591
UBA1066 sp900317515 abundance in stool	Heart failure	A12yjo	oDV2Mp	NA	rs139579924	0.0591023	0.367721	0.872309	-0.66163	0.779835	1.06088	0.516009	2.18111	GCST90032591
UBA1066 sp900317515 abundance in stool	Heart failure	A12yjo	oDV2Mp	NA	rs149622283	0.00336171	0.404374	0.993367	-0.789211	0.795935	1.00337	0.454203	2.21651	GCST90032591
UBA1066 sp900317515 abundance in stool	Heart failure	A12yjo	oDV2Mp	NA	rs34454819	0.881044	0.401658	0.02827	0.0937947	1.66829	2.41342	1.09833	5.30311	GCST90032591
UBA1066 sp900317515 abundance in stool	Heart failure	A12yjo	oDV2Mp	NA	rs62033607	0.681964	0.384276	0.0759521	-0.0712172	1.43514	1.97776	0.93126	4.20025	GCST90032591
UBA1066 sp900317515 abundance in stool	Heart failure	A12yjo	oDV2Mp	NA	rs62401310	0.407298	0.388514	0.294478	-0.354189	1.16879	1.50275	0.701742	3.21808	GCST90032591
UBA1066 sp900317515 abundance in stool	Heart failure	A12yjo	oDV2Mp	NA	rs73145798	0.28919	0.383686	0.45102	-0.462834	1.04121	1.33535	0.629497	2.83265	GCST90032591
UBA1066 sp900317515 abundance in stool	Heart failure	A12yjo	oDV2Mp	NA	rs7404007	0.762454	0.383665	0.0468903	0.01047	1.51444	2.14353	1.01052	4.54686	GCST90032591
UBA1066 sp900317515 abundance in stool	Heart failure	A12yjo	oDV2Mp	NA	All - Inverse variance weighted	0.352849	0.125792	0.00503133	0.106297	0.599401	1.42312	1.11215	1.82103	GCST90032591
UBA1066 sp900317515 abundance in stool	Heart failure	A12yjo	oDV2Mp	NA	All - MR Egger	0.223037	0.305761	0.480971	-0.376254	0.822328	1.24987	0.686428	2.27579	GCST90032591
UBA1066 abundance in stool	Heart failure	rF8WfC	tb5HBx	NA	rs10064498	0.791193	0.378011	0.0363454	0.0502915	1.5321	2.20603	1.05158	4.62786	GCST90032592
UBA1066 abundance in stool	Heart failure	rF8WfC	tb5HBx	NA	rs10918295	0.104558	0.40981	0.798617	-0.698669	0.907785	1.11022	0.497247	2.47882	GCST90032592
UBA1066 abundance in stool	Heart failure	rF8WfC	tb5HBx	NA	rs11232531	0.693692	0.419989	0.0985977	-0.129487	1.51687	2.00109	0.878546	4.55794	GCST90032592
UBA1066 abundance in stool	Heart failure	rF8WfC	tb5HBx	NA	rs11787565	0.0708286	0.368026	0.847385	-0.650501	0.792159	1.0734	0.521784	2.20816	GCST90032592
UBA1066 abundance in stool	Heart failure	rF8WfC	tb5HBx	NA	rs117919936	0.158659	0.35273	0.652851	-0.532691	0.85001	1.17194	0.587023	2.33967	GCST90032592
UBA1066 abundance in stool	Heart failure	rF8WfC	tb5HBx	NA	rs13137105	-0.0754931	0.434005	0.861908	-0.926142	0.775156	0.927286	0.396079	2.17093	GCST90032592
UBA1066 abundance in stool	Heart failure	rF8WfC	tb5HBx	NA	rs1370715	0.196813	0.416392	0.636453	-0.619314	1.01294	1.21752	0.538313	2.75369	GCST90032592
UBA1066 abundance in stool	Heart failure	rF8WfC	tb5HBx	NA	rs1408766	0.173931	0.397154	0.661427	-0.604491	0.952354	1.18997	0.546352	2.5918	GCST90032592
UBA1066 abundance in stool	Heart failure	rF8WfC	tb5HBx	NA	rs149930778	0.304675	0.384894	0.428606	-0.449719	1.05907	1.35618	0.637808	2.88368	GCST90032592
UBA1066 abundance in stool	Heart failure	rF8WfC	tb5HBx	NA	rs17616823	-0.329758	0.385468	0.392289	-1.08528	0.425759	0.719098	0.337809	1.53075	GCST90032592
UBA1066 abundance in stool	Heart failure	rF8WfC	tb5HBx	NA	rs1894002	0.0898175	0.39696	0.820997	-0.688224	0.867859	1.09397	0.502468	2.38181	GCST90032592
UBA1066 abundance in stool	Heart failure	rF8WfC	tb5HBx	NA	rs1926859	0.256681	0.440363	0.559971	-0.60643	1.11979	1.29263	0.545294	3.06422	GCST90032592
UBA1066 abundance in stool	Heart failure	rF8WfC	tb5HBx	NA	rs34362163	-0.159097	0.434338	0.714143	-1.0104	0.692205	0.852914	0.364074	1.99812	GCST90032592
UBA1066 abundance in stool	Heart failure	rF8WfC	tb5HBx	NA	rs6463280	0.211521	0.418637	0.613375	-0.609007	1.03205	1.23556	0.543891	2.80681	GCST90032592
UBA1066 abundance in stool	Heart failure	rF8WfC	tb5HBx	NA	rs6702767	-0.00592552	0.395089	0.988034	-0.780301	0.76845	0.994092	0.458268	2.15642	GCST90032592
UBA1066 abundance in stool	Heart failure	rF8WfC	tb5HBx	NA	rs72679391	0.351356	0.354086	0.321056	-0.342653	1.04536	1.42099	0.709885	2.84444	GCST90032592
UBA1066 abundance in stool	Heart failure	rF8WfC	tb5HBx	NA	rs7483782	0.422949	0.42614	0.320947	-0.412284	1.25818	1.52646	0.662136	3.51902	GCST90032592
UBA1066 abundance in stool	Heart failure	rF8WfC	tb5HBx	NA	rs75967240	0.0681387	0.384363	0.859291	-0.685212	0.821489	1.07051	0.503983	2.27388	GCST90032592
UBA1066 abundance in stool	Heart failure	rF8WfC	tb5HBx	NA	rs7818625	0.148024	0.430266	0.730824	-0.695297	0.991346	1.15954	0.498926	2.69486	GCST90032592
UBA1066 abundance in stool	Heart failure	rF8WfC	tb5HBx	NA	rs882989	0.522249	0.430613	0.225206	-0.321754	1.36625	1.68581	0.724877	3.92063	GCST90032592
UBA1066 abundance in stool	Heart failure	rF8WfC	tb5HBx	NA	All - Inverse variance weighted	0.2001	0.089478	0.025332	0.0247229	0.375477	1.22152	1.02503	1.45569	GCST90032592
UBA1066 abundance in stool	Heart failure	rF8WfC	tb5HBx	NA	All - MR Egger	0.339203	0.220655	0.141624	-0.093281	0.771686	1.40383	0.910938	2.16341	GCST90032592
UBA1191 abundance in stool	Heart failure	WSqXQE	50Wcum	NA	rs114534683	-0.173617	0.210161	0.408741	-0.585533	0.238299	0.840619	0.556809	1.26909	GCST90032595
UBA1191 abundance in stool	Heart failure	WSqXQE	50Wcum	NA	rs117368360	0.0033346	0.249788	0.989349	-0.48625	0.492919	1.00334	0.614928	1.63709	GCST90032595
UBA1191 abundance in stool	Heart failure	WSqXQE	50Wcum	NA	rs117598063	-0.370686	0.180642	0.0401648	-0.724744	-0.016628	0.690261	0.484448	0.983509	GCST90032595
UBA1191 abundance in stool	Heart failure	WSqXQE	50Wcum	NA	rs11931773	0.0513354	0.22765	0.821589	-0.394859	0.49753	1.05268	0.673775	1.64465	GCST90032595
UBA1191 abundance in stool	Heart failure	WSqXQE	50Wcum	NA	rs12255873	-0.0626141	0.217406	0.773342	-0.488729	0.363501	0.939306	0.613406	1.43836	GCST90032595
UBA1191 abundance in stool	Heart failure	WSqXQE	50Wcum	NA	rs189240643	0.159739	0.228851	0.485173	-0.288808	0.608286	1.1732	0.749156	1.83728	GCST90032595
UBA1191 abundance in stool	Heart failure	WSqXQE	50Wcum	NA	rs4886649	-0.193093	0.192188	0.315037	-0.569781	0.183595	0.824405	0.565649	1.20153	GCST90032595
UBA1191 abundance in stool	Heart failure	WSqXQE	50Wcum	NA	rs4959429	0.0132332	0.198782	0.946923	-0.376379	0.402845	1.01332	0.686342	1.49608	GCST90032595
UBA1191 abundance in stool	Heart failure	WSqXQE	50Wcum	NA	rs5029786	0.0371144	0.229286	0.871409	-0.412287	0.486516	1.03781	0.662134	1.62664	GCST90032595
UBA1191 abundance in stool	Heart failure	WSqXQE	50Wcum	NA	rs55832337	-0.564301	0.232366	0.0151613	-1.01974	-0.108864	0.568758	0.360689	0.896852	GCST90032595
UBA1191 abundance in stool	Heart failure	WSqXQE	50Wcum	NA	rs72802656	-0.207109	0.183532	0.259124	-0.566832	0.152613	0.812931	0.56732	1.16487	GCST90032595
UBA1191 abundance in stool	Heart failure	WSqXQE	50Wcum	NA	rs80108290	0.257627	0.21479	0.230359	-0.163362	0.678616	1.29386	0.849283	1.97115	GCST90032595
UBA1191 abundance in stool	Heart failure	WSqXQE	50Wcum	NA	rs9561554	-0.434332	0.223194	0.0516565	-0.871792	0.00312793	0.647697	0.418201	1.00313	GCST90032595
UBA1191 abundance in stool	Heart failure	WSqXQE	50Wcum	NA	rs977043	-0.267873	0.203939	0.189016	-0.667595	0.131848	0.765005	0.512941	1.14093	GCST90032595
UBA1191 abundance in stool	Heart failure	WSqXQE	50Wcum	NA	All - Inverse variance weighted	-0.136456	0.0602386	0.0234971	-0.254523	-0.0183881	0.872445	0.775286	0.98178	GCST90032595
UBA1191 abundance in stool	Heart failure	WSqXQE	50Wcum	NA	All - MR Egger	-0.263406	0.117849	0.0451926	-0.49439	-0.0324223	0.76843	0.609943	0.968098	GCST90032595

## Sheet: Stable3
Supplementary Table 3. Global and Sensitivity Tests for the Effect of Gut Microbiota on Heart Failure
id	reportedTrait	outcome	id.exposure.x	id.outcome.x	method	Q	Q_df	Q_pval	egger_intercept	egger_se	egger_pval	MR.PRESSO.Global.Test.RSSobs	MR.PRESSO.Global.Test.P.value
GCST90032224	Bifidobacterium catenulatum abundance in stool	Heart failure	tw6U7Y	ThnQ3D	Inverse variance weighted	16.6583	11	0.118399	0.018374	0.00927143	0.0756476	22.6064	0.108
GCST90032225	Bifidobacterium infantis abundance in stool	Heart failure	RkWSxu	Vx30Y4	Inverse variance weighted	10.8394	8	0.210967	0.0241475	0.0110418	0.0649735	18.4209	0.169
GCST90032240	Borreliales abundance in stool	Heart failure	CVGMpK	QrYmpn	Inverse variance weighted	9.54223	13	0.730871	0.00100763	0.00758184	0.896475	11.1949	0.741
GCST90032346	Dokdonella abundance in stool	Heart failure	CDVUxI	L6PM0p	Inverse variance weighted	33.7793	22	0.0517206	-0.0182873	0.00824159	0.037644	36.8885	0.065
GCST90032379	Faecalibacterium prausnitzii E abundance in stool	Heart failure	b7ce3b	eAFJWO	Inverse variance weighted	21.7627	14	0.0836238	-0.00633842	0.0100366	0.538642	25.0627	0.103
GCST90032387	Faecalicatena torques abundance in stool	Heart failure	acmy8q	5t4z9E	Inverse variance weighted	53.2864	22	0.000207136	-0.00745513	0.0100356	0.465793	58.8407	<0.001
GCST90032403	Francisellaceae abundance in stool	Heart failure	S7Tesk	cXcSlP	Inverse variance weighted	9.746	11	0.553369	0.00770802	0.00922026	0.422688	11.5414	0.577
GCST90032404	Francisellales abundance in stool	Heart failure	8pgTaA	GhDHz8	Inverse variance weighted	8.78655	9	0.457207	-0.00184783	0.00969954	0.853657	10.7129	0.487
GCST90032458	Lawsonibacter sp000492175 abundance in stool	Heart failure	wQHE7Y	DQ9FeJ	Inverse variance weighted	5.8653	12	0.922719	0.0084687	0.00800894	0.312996	6.89013	0.928
GCST90032500	Parabacteroides sp000436495 abundance in stool	Heart failure	u6BG55	06PZsB	Inverse variance weighted	10.2168	16	0.855062	-0.00381178	0.00691834	0.589769	11.6229	0.859
GCST90032509	Phocea massiliensis abundance in stool	Heart failure	BPuS1s	bNVSdw	Inverse variance weighted	25.3167	14	0.031567	0.0169553	0.0112918	0.157106	29.7477	0.044
GCST90032510	Phocea abundance in stool	Heart failure	CoebDU	f75LCG	Inverse variance weighted	23.485	13	0.0362116	0.010497	0.0102137	0.324344	28.153	0.03
GCST90032513	Poseidoniaceae abundance in stool	Heart failure	c9clKu	dFi7sV	Inverse variance weighted	37.9784	20	0.00890966	0.00780565	0.00928899	0.411183	42.0241	0.006
GCST90032539	Romboutsia ilealis abundance in stool	Heart failure	w9veig	tzlhRb	Inverse variance weighted	7.80192	16	0.954546	-0.00588568	0.00869411	0.508729	8.89489	0.956
GCST90032557	Saccharomonospora abundance in stool	Heart failure	CB6hSy	DSF4w6	Inverse variance weighted	22.1566	26	0.6801	0.00505247	0.00697022	0.475265	23.9713	0.698
GCST90032558	SAR324 abundance in stool	Heart failure	sB1X59	QRnaBa	Inverse variance weighted	16.9132	15	0.32408	-0.0163017	0.00725545	0.0413008	19.2221	0.339
GCST90032564	Staphylococcus A fleurettii abundance in stool	Heart failure	cz9mtb	ItfOq6	Inverse variance weighted	17.4098	18	0.495121	0.00556846	0.00686729	0.428649	19.528	0.486
GCST90032574	Syntrophorhabdia abundance in stool	Heart failure	dBNP9I	pui8pH	Inverse variance weighted	13.2511	12	0.351056	0.00432735	0.00889362	0.636114	15.5582	0.355
GCST90032591	UBA1066 sp900317515 abundance in stool	Heart failure	A12yjo	oDV2Mp	Inverse variance weighted	18.0962	12	0.112801	0.00495022	0.0105518	0.648135	21.0712	0.166
GCST90032592	UBA1066 abundance in stool	Heart failure	rF8WfC	tb5HBx	Inverse variance weighted	8.58725	19	0.979724	-0.00417044	0.00604712	0.499205	9.53187	0.986
GCST90032595	UBA1191 abundance in stool	Heart failure	WSqXQE	50Wcum	Inverse variance weighted	14.8248	13	0.318417	0.00912139	0.00732963	0.23709	17.088	0.343

## Sheet: Stable4
Supplementary Table 4: SNP for significant MR analysis
exposure	outcome.id	outcome	method	nsnp	b	se	pval	lo_ci	up_ci	or	or_lci95	or_uci95
Heart failure	GCST90032189	An181 abundance in stool	Inverse variance weighted	11	0.127512	0.0465598	0.00616869	0.036255	0.218769	1.136	1.03692	1.24454
Heart failure	GCST90032191	Anaeromassilibacillus sp001305115 abundance in stool	Inverse variance weighted	11	0.107022	0.044785	0.0168633	0.019243	0.1948	1.11296	1.01943	1.21507
Heart failure	GCST90032245	Brevibacillaceae abundance in stool	Inverse variance weighted	11	0.0475484	0.0215001	0.0269985	0.00540814	0.0896886	1.0487	1.00542	1.09383
Heart failure	GCST90032246	Brevibacillales abundance in stool	Inverse variance weighted	11	0.0399043	0.0197243	0.0430622	0.00124472	0.0785638	1.04071	1.00125	1.08173
Heart failure	GCST90032249	CAG-1000 sp000434555 abundance in stool	Inverse variance weighted	11	-0.192195	0.0846778	0.0232244	-0.358164	-0.0262267	0.825146	0.698959	0.974114
Heart failure	GCST90032250	CAG-1000 abundance in stool	Inverse variance weighted	11	-0.216735	0.087461	0.0132093	-0.388159	-0.0453115	0.805143	0.678305	0.9557
Heart failure	GCST90032264	CAG-245 sp000435175 abundance in stool	Inverse variance weighted	11	-0.203962	0.101951	0.0454361	-0.403786	-0.00413865	0.815493	0.667787	0.99587
Heart failure	GCST90032265	CAG-245 abundance in stool	Inverse variance weighted	11	-0.233072	0.103104	0.0237864	-0.435155	-0.0309891	0.792097	0.647164	0.969486
Heart failure	GCST90032272	CAG-302 abundance in stool	Inverse variance weighted	11	-0.308935	0.123697	0.012507	-0.551382	-0.0664881	0.734229	0.576153	0.935674
Heart failure	GCST90032273	CAG-345 sp000433315 abundance in stool	Inverse variance weighted	11	-0.257433	0.0955534	0.0070574	-0.444717	-0.070148	0.773034	0.641005	0.932256
Heart failure	GCST90032274	CAG-345 abundance in stool	Inverse variance weighted	11	-0.26148	0.102586	0.010807	-0.46255	-0.0604108	0.769911	0.629676	0.941378
Heart failure	GCST90032285	CAG-475 abundance in stool	Inverse variance weighted	11	-0.196926	0.0854438	0.0211807	-0.364396	-0.0294565	0.821251	0.694616	0.970973
Heart failure	GCST90032292	CAG-552 abundance in stool	Inverse variance weighted	11	-0.173783	0.0883364	0.0491504	-0.346922	-0.000643475	0.840479	0.70686	0.999357
Heart failure	GCST90032295	CAG-698 abundance in stool	Inverse variance weighted	11	-0.116087	0.0497654	0.0196651	-0.213627	-0.0185464	0.890398	0.80765	0.981624
Heart failure	GCST90032298	CAG-81 sp000435795 abundance in stool	Inverse variance weighted	11	0.212998	0.0926188	0.0214633	0.0314657	0.394531	1.23738	1.03197	1.48369
Heart failure	GCST90032301	CAG-826 abundance in stool	Inverse variance weighted	11	-0.0885699	0.0421195	0.0354812	-0.171124	-0.00601564	0.915239	0.842717	0.994002
Heart failure	GCST90032304	CAG-841 sp002479075 abundance in stool	Inverse variance weighted	11	-0.0820014	0.0417726	0.0496412	-0.163876	-0.000127091	0.921271	0.848848	0.999873
Heart failure	GCST90032311	CAG-977 abundance in stool	Inverse variance weighted	11	0.0860727	0.0385923	0.0257271	0.0104318	0.161714	1.08989	1.01049	1.17552
Heart failure	GCST90032316	CHKCI006 sp900018345 abundance in stool	Inverse variance weighted	11	0.10992	0.0508372	0.0306024	0.0102795	0.209561	1.11619	1.01033	1.23314
Heart failure	GCST90032341	Desulfovibrionaceae abundance in stool	Inverse variance weighted	11	0.15426	0.0775892	0.0467941	0.00218486	0.306334	1.16679	1.00219	1.35844
Heart failure	GCST90032348	Dorea abundance in stool	Inverse variance weighted	11	0.1126	0.0391037	0.00398286	0.0359565	0.189243	1.11918	1.03661	1.20833
Heart failure	GCST90032371	Eubacterium callanderi abundance in stool	Inverse variance weighted	11	0.106149	0.0375155	0.00466243	0.0326189	0.17968	1.11199	1.03316	1.19683
Heart failure	GCST90032381	Faecalicatena glycyrrhizinilyticum abundance in stool	Inverse variance weighted	11	0.0968939	0.0465808	0.037514	0.00559557	0.188192	1.10174	1.00561	1.20707
Heart failure	GCST90032387	Faecalicatena torques abundance in stool	Inverse variance weighted	11	0.282935	0.0765277	0.000218028	0.13294	0.432929	1.32702	1.14218	1.54177
Heart failure	GCST90032400	Flavonifractor sp002159265 abundance in stool	Inverse variance weighted	11	0.084493	0.0401301	0.0352499	0.00583798	0.163148	1.08817	1.00586	1.17721
Heart failure	GCST90032401	Flavonifractor sp900199495 abundance in stool	Inverse variance weighted	11	0.139504	0.0436283	0.00138595	0.0539927	0.225015	1.1497	1.05548	1.25234
Heart failure	GCST90032402	Fournierella massiliensis abundance in stool	Inverse variance weighted	11	0.076432	0.0317304	0.0160053	0.0142405	0.138624	1.07943	1.01434	1.14869
Heart failure	GCST90032423	Haemophilus D sp001679485 abundance in stool	Inverse variance weighted	11	-0.168451	0.0803897	0.0361333	-0.326014	-0.0108867	0.844973	0.721795	0.989172
Heart failure	GCST90032475	Megasphaera abundance in stool	Inverse variance weighted	11	-0.127487	0.0639208	0.0461027	-0.252772	-0.00220219	0.880305	0.776645	0.9978
Heart failure	GCST90032476	Merdibacter massiliensis abundance in stool	Inverse variance weighted	11	0.118696	0.0497665	0.0170766	0.0211535	0.216238	1.12603	1.02138	1.2414
Heart failure	GCST90032489	Negativibacillus sp000435195 abundance in stool	Inverse variance weighted	11	0.261072	0.0781326	0.00083358	0.107932	0.414212	1.29832	1.11397	1.51318
Heart failure	GCST90032490	Negativibacillus abundance in stool	Inverse variance weighted	11	0.172504	0.0622975	0.00562237	0.0504005	0.294607	1.18828	1.05169	1.3426
Heart failure	GCST90032519	Prevotella sp000436915 abundance in stool	Inverse variance weighted	11	-0.176816	0.089503	0.0482073	-0.352242	-0.00139058	0.837934	0.70311	0.99861
Heart failure	GCST90032525	Propionibacterium freudenreichii abundance in stool	Inverse variance weighted	11	0.144272	0.0699891	0.0392704	0.00709285	0.28145	1.1552	1.00712	1.32505
Heart failure	GCST90032543	RUG147 sp900315495 abundance in stool	Inverse variance weighted	11	0.0624022	0.0279768	0.0257145	0.00756765	0.117237	1.06439	1.0076	1.12439
Heart failure	GCST90032544	RUG147 abundance in stool	Inverse variance weighted	11	0.0693059	0.0308606	0.0247183	0.00881923	0.129793	1.07176	1.00886	1.13859
Heart failure	GCST90032560	Sorangium abundance in stool	Inverse variance weighted	11	0.0584708	0.0277801	0.0353108	0.00402189	0.11292	1.06021	1.00403	1.11954
Heart failure	GCST90032577	Terrisporobacter othiniensis abundance in stool	Inverse variance weighted	11	-0.145215	0.0564963	0.0101596	-0.255948	-0.0344825	0.864836	0.774182	0.966105
Heart failure	GCST90032578	Terrisporobacter abundance in stool	Inverse variance weighted	11	-0.144396	0.0593254	0.0149342	-0.260674	-0.0281185	0.865545	0.770532	0.972273
Heart failure	GCST90032588	Turicibacter sp001543345 abundance in stool	Inverse variance weighted	11	-0.192292	0.0901675	0.0329571	-0.36902	-0.0155635	0.825066	0.691412	0.984557
Heart failure	GCST90032596	UBA11963 sp002362595 abundance in stool	Inverse variance weighted	11	-0.14993	0.0480015	0.00178752	-0.244012	-0.0558467	0.860769	0.783478	0.945684
Heart failure	GCST90032597	UBA11963 abundance in stool	Inverse variance weighted	11	-0.172119	0.0520726	0.000948533	-0.274181	-0.0700566	0.841879	0.760194	0.932341
Heart failure	GCST90032627	UBA7182 abundance in stool	Inverse variance weighted	11	0.0722114	0.0336434	0.0318428	0.00627039	0.138152	1.07488	1.00629	1.14815
Heart failure	GCST90032629	UBA737 abundance in stool	Inverse variance weighted	11	-0.15113	0.0759748	0.0466776	-0.300041	-0.00221954	0.859736	0.740788	0.997783
Heart failure	GCST90032635	UBA9475 sp002161235 abundance in stool	Inverse variance weighted	11	0.0770549	0.0367471	0.0360025	0.00503063	0.149079	1.0801	1.00504	1.16076
Heart failure	GCST90032640	V9D3004 abundance in stool	Inverse variance weighted	11	-0.169266	0.0551841	0.00216002	-0.277427	-0.0611054	0.844284	0.757731	0.940724
Notably, Faecalicatena torques abundance in stool (highlighted in the table) demonstrates a statistically significant positive association with HF (b=0.2829, p=0.0002, OR=1.327 [1.142–1.542]), suggesting a potential bidirectional causal relationship between this taxon and HF.

## Sheet: Stable5
Supplementary Table5 SNP for significant MR analysis
exposure	outcome	id.exposure	id.outcome	samplesize	SNP	b	se	p	lo_ci	up_ci	or	or_lci95	or_uci95	id
Ceramide (d40:2) levels	Heart failure	3h9ir1	R1w4Ra	NA	rs10869023	0.0679814	0.0914478	0.457246	-0.111256	0.247219	1.07035	0.894709	1.28046	GCST90277254
Ceramide (d40:2) levels	Heart failure	3h9ir1	R1w4Ra	NA	rs111745969	-0.0345113	0.0883534	0.696089	-0.207684	0.138661	0.966077	0.812464	1.14874	GCST90277254
Ceramide (d40:2) levels	Heart failure	3h9ir1	R1w4Ra	NA	rs111984437	-0.0250099	0.0835345	0.764638	-0.188738	0.138718	0.9753	0.828004	1.1488	GCST90277254
Ceramide (d40:2) levels	Heart failure	3h9ir1	R1w4Ra	NA	rs114316759	-0.0797477	0.0954171	0.403279	-0.266765	0.10727	0.923349	0.765853	1.11323	GCST90277254
Ceramide (d40:2) levels	Heart failure	3h9ir1	R1w4Ra	NA	rs115833524	0.131841	0.0874265	0.131549	-0.0395148	0.303197	1.14093	0.961256	1.35418	GCST90277254
Ceramide (d40:2) levels	Heart failure	3h9ir1	R1w4Ra	NA	rs117064201	-0.133266	0.0908747	0.142516	-0.311381	0.0448481	0.875232	0.732435	1.04587	GCST90277254
Ceramide (d40:2) levels	Heart failure	3h9ir1	R1w4Ra	NA	rs117671667	-0.0577078	0.0805727	0.473855	-0.21563	0.100215	0.943926	0.806033	1.10541	GCST90277254
Ceramide (d40:2) levels	Heart failure	3h9ir1	R1w4Ra	NA	rs12878001	-0.124824	0.0555964	0.0247559	-0.233793	-0.0158556	0.882652	0.791525	0.984269	GCST90277254
Ceramide (d40:2) levels	Heart failure	3h9ir1	R1w4Ra	NA	rs12974674	0.0246281	0.090504	0.785529	-0.15276	0.202016	1.02493	0.858336	1.22387	GCST90277254
Ceramide (d40:2) levels	Heart failure	3h9ir1	R1w4Ra	NA	rs139456652	-0.0887426	0.0827246	0.283385	-0.250883	0.0733976	0.915081	0.778114	1.07616	GCST90277254
Ceramide (d40:2) levels	Heart failure	3h9ir1	R1w4Ra	NA	rs147060788	-0.22219	0.0980822	0.0234912	-0.414431	-0.0299494	0.800763	0.660716	0.970495	GCST90277254
Ceramide (d40:2) levels	Heart failure	3h9ir1	R1w4Ra	NA	rs17748108	0.0967368	0.08473	0.253576	-0.0693339	0.262808	1.10157	0.933015	1.30058	GCST90277254
Ceramide (d40:2) levels	Heart failure	3h9ir1	R1w4Ra	NA	rs187429064	0.00361392	0.0850802	0.966119	-0.163143	0.170371	1.00362	0.84947	1.18574	GCST90277254
Ceramide (d40:2) levels	Heart failure	3h9ir1	R1w4Ra	NA	rs438568	-0.0262876	0.0378709	0.487597	-0.100515	0.0479394	0.974055	0.904372	1.04911	GCST90277254
Ceramide (d40:2) levels	Heart failure	3h9ir1	R1w4Ra	NA	rs61751862	-0.0161325	0.0907361	0.858883	-0.193975	0.16171	0.983997	0.823678	1.17552	GCST90277254
Ceramide (d40:2) levels	Heart failure	3h9ir1	R1w4Ra	NA	rs61834063	-0.0638566	0.087093	0.463436	-0.234559	0.106846	0.93814	0.79092	1.11276	GCST90277254
Ceramide (d40:2) levels	Heart failure	3h9ir1	R1w4Ra	NA	rs629047	0.0549945	0.0923387	0.55146	-0.125989	0.235978	1.05653	0.881624	1.26615	GCST90277254
Ceramide (d40:2) levels	Heart failure	3h9ir1	R1w4Ra	NA	rs6537481	-0.405593	0.0914597	9.22e-06	-0.584854	-0.226332	0.666582	0.557187	0.797454	GCST90277254
Ceramide (d40:2) levels	Heart failure	3h9ir1	R1w4Ra	NA	rs6559102	-0.0754047	0.0805684	0.34932	-0.233319	0.0825094	0.927368	0.791901	1.08601	GCST90277254
Ceramide (d40:2) levels	Heart failure	3h9ir1	R1w4Ra	NA	rs79320828	-0.01747	0.0821006	0.831492	-0.178387	0.143447	0.982682	0.836618	1.15425	GCST90277254
Ceramide (d40:2) levels	Heart failure	3h9ir1	R1w4Ra	NA	rs964184	-0.0149761	0.0825973	0.856121	-0.176867	0.146915	0.985136	0.837891	1.15826	GCST90277254
Ceramide (d40:2) levels	Heart failure	3h9ir1	R1w4Ra	NA	All - Inverse variance weighted	-0.0463638	0.0218586	0.0339147	-0.0892066	-0.00352107	0.954695	0.914657	0.996485	GCST90277254
Ceramide (d40:2) levels	Heart failure	3h9ir1	R1w4Ra	NA	All - MR Egger	-0.0526263	0.0578653	0.374499	-0.166042	0.0607896	0.948734	0.84701	1.06268	GCST90277254
Phosphatidylcholine (14:0_18:1) levels	Heart failure	GZErmM	Pq6AOR	NA	rs113668788	-0.124592	0.0982673	0.204837	-0.317196	0.0680118	0.882857	0.728188	1.07038	GCST90277273
Phosphatidylcholine (14:0_18:1) levels	Heart failure	GZErmM	Pq6AOR	NA	rs12446515	-0.0224488	0.0937397	0.810733	-0.206179	0.161281	0.977801	0.813688	1.17502	GCST90277273
Phosphatidylcholine (14:0_18:1) levels	Heart failure	GZErmM	Pq6AOR	NA	rs1260326	-0.0345246	0.081406	0.67149	-0.19408	0.125031	0.966065	0.823592	1.13318	GCST90277273
Phosphatidylcholine (14:0_18:1) levels	Heart failure	GZErmM	Pq6AOR	NA	rs12960229	-0.034051	0.081616	0.676525	-0.194018	0.125916	0.966522	0.823643	1.13419	GCST90277273
Phosphatidylcholine (14:0_18:1) levels	Heart failure	GZErmM	Pq6AOR	NA	rs144849989	-0.00800039	0.102876	0.938013	-0.209637	0.193637	0.992032	0.810878	1.21366	GCST90277273
Phosphatidylcholine (14:0_18:1) levels	Heart failure	GZErmM	Pq6AOR	NA	rs146934967	-0.116563	0.0909941	0.200196	-0.294911	0.0617857	0.889974	0.744598	1.06373	GCST90277273
Phosphatidylcholine (14:0_18:1) levels	Heart failure	GZErmM	Pq6AOR	NA	rs182611493	0.0168267	0.110772	0.879262	-0.200286	0.233939	1.01697	0.818497	1.26357	GCST90277273
Phosphatidylcholine (14:0_18:1) levels	Heart failure	GZErmM	Pq6AOR	NA	rs2379129	0.00506181	0.092746	0.956475	-0.17672	0.186844	1.00507	0.838014	1.20544	GCST90277273
Phosphatidylcholine (14:0_18:1) levels	Heart failure	GZErmM	Pq6AOR	NA	rs2686446	-0.144144	0.101922	0.157288	-0.343911	0.0556238	0.865763	0.708992	1.0572	GCST90277273
Phosphatidylcholine (14:0_18:1) levels	Heart failure	GZErmM	Pq6AOR	NA	rs2946493	0.00508807	0.104254	0.961075	-0.19925	0.209426	1.0051	0.819345	1.23297	GCST90277273
Phosphatidylcholine (14:0_18:1) levels	Heart failure	GZErmM	Pq6AOR	NA	rs3816689	-0.135474	0.108815	0.213134	-0.348751	0.0778035	0.873302	0.705569	1.08091	GCST90277273
Phosphatidylcholine (14:0_18:1) levels	Heart failure	GZErmM	Pq6AOR	NA	rs4564909	-0.140209	0.106707	0.188858	-0.349355	0.0689364	0.869176	0.705143	1.07137	GCST90277273
Phosphatidylcholine (14:0_18:1) levels	Heart failure	GZErmM	Pq6AOR	NA	rs4846905	-0.0224565	0.10959	0.837639	-0.237252	0.192339	0.977794	0.788793	1.21208	GCST90277273
Phosphatidylcholine (14:0_18:1) levels	Heart failure	GZErmM	Pq6AOR	NA	rs62189362	-0.0567225	0.106947	0.59585	-0.26634	0.152895	0.944856	0.766179	1.1652	GCST90277273
Phosphatidylcholine (14:0_18:1) levels	Heart failure	GZErmM	Pq6AOR	NA	rs6531968	0.00295231	0.104095	0.977374	-0.201075	0.206979	1.00296	0.817851	1.22996	GCST90277273
Phosphatidylcholine (14:0_18:1) levels	Heart failure	GZErmM	Pq6AOR	NA	rs7484827	-0.0473693	0.104999	0.651888	-0.253167	0.158429	0.953735	0.776338	1.17167	GCST90277273
Phosphatidylcholine (14:0_18:1) levels	Heart failure	GZErmM	Pq6AOR	NA	rs78414457	-0.0953521	0.100029	0.340466	-0.291409	0.100705	0.909053	0.74721	1.10595	GCST90277273
Phosphatidylcholine (14:0_18:1) levels	Heart failure	GZErmM	Pq6AOR	NA	rs79066364	0.0894023	0.114241	0.433877	-0.13451	0.313315	1.09352	0.874144	1.36795	GCST90277273
Phosphatidylcholine (14:0_18:1) levels	Heart failure	GZErmM	Pq6AOR	NA	All - Inverse variance weighted	-0.0490333	0.0234262	0.0363409	-0.0949488	-0.00311787	0.952149	0.90942	0.996887	GCST90277273
Phosphatidylcholine (14:0_18:1) levels	Heart failure	GZErmM	Pq6AOR	NA	All - MR Egger	-0.0413829	0.0687894	0.555877	-0.17621	0.0934442	0.959462	0.838442	1.09795	GCST90277273
Phosphatidylcholine (17:0_18:1) levels	Heart failure	Y43Cwy	LAp54T	NA	rs1106933	-0.032453	0.0952707	0.733375	-0.219184	0.154278	0.968068	0.803174	1.16681	GCST90277296
Phosphatidylcholine (17:0_18:1) levels	Heart failure	Y43Cwy	LAp54T	NA	rs12373089	0.166462	0.107101	0.120124	-0.0434559	0.37638	1.18112	0.957475	1.457	GCST90277296
Phosphatidylcholine (17:0_18:1) levels	Heart failure	Y43Cwy	LAp54T	NA	rs1257173	0.0857932	0.109023	0.431323	-0.127891	0.299477	1.08958	0.879949	1.34915	GCST90277296
Phosphatidylcholine (17:0_18:1) levels	Heart failure	Y43Cwy	LAp54T	NA	rs139070595	-0.00810009	0.0934831	0.930952	-0.191327	0.175127	0.991933	0.825862	1.1914	GCST90277296
Phosphatidylcholine (17:0_18:1) levels	Heart failure	Y43Cwy	LAp54T	NA	rs140419225	0.0867934	0.0835213	0.298722	-0.0769083	0.250495	1.09067	0.925975	1.28466	GCST90277296
Phosphatidylcholine (17:0_18:1) levels	Heart failure	Y43Cwy	LAp54T	NA	rs141245990	-0.020583	0.104034	0.843164	-0.22449	0.183325	0.979627	0.798923	1.2012	GCST90277296
Phosphatidylcholine (17:0_18:1) levels	Heart failure	Y43Cwy	LAp54T	NA	rs143506888	0.241078	0.106137	0.0231242	0.0330486	0.449107	1.27262	1.0336	1.56691	GCST90277296
Phosphatidylcholine (17:0_18:1) levels	Heart failure	Y43Cwy	LAp54T	NA	rs145967151	0.230481	0.106127	0.0298743	0.0224727	0.438489	1.25921	1.02273	1.55036	GCST90277296
Phosphatidylcholine (17:0_18:1) levels	Heart failure	Y43Cwy	LAp54T	NA	rs17030373	0.0663854	0.107389	0.536458	-0.144096	0.276867	1.06864	0.865804	1.31899	GCST90277296
Phosphatidylcholine (17:0_18:1) levels	Heart failure	Y43Cwy	LAp54T	NA	rs17231506	-0.0172317	0.097056	0.859081	-0.207461	0.172998	0.982916	0.812645	1.18886	GCST90277296
Phosphatidylcholine (17:0_18:1) levels	Heart failure	Y43Cwy	LAp54T	NA	rs187552376	0.0516072	0.106684	0.62857	-0.157493	0.260707	1.05296	0.854283	1.29785	GCST90277296
Phosphatidylcholine (17:0_18:1) levels	Heart failure	Y43Cwy	LAp54T	NA	rs2003890	0.159277	0.105725	0.131934	-0.0479443	0.366499	1.17266	0.953187	1.44267	GCST90277296
Phosphatidylcholine (17:0_18:1) levels	Heart failure	Y43Cwy	LAp54T	NA	rs2126263	0.10274	0.0938776	0.273779	-0.0812604	0.28674	1.1082	0.921954	1.33208	GCST90277296
Phosphatidylcholine (17:0_18:1) levels	Heart failure	Y43Cwy	LAp54T	NA	rs4692808	0.0534044	0.102697	0.603051	-0.147882	0.254691	1.05486	0.862533	1.29006	GCST90277296
Phosphatidylcholine (17:0_18:1) levels	Heart failure	Y43Cwy	LAp54T	NA	rs5022521	0.251322	0.109905	0.022212	0.0359084	0.466736	1.28572	1.03656	1.59478	GCST90277296
Phosphatidylcholine (17:0_18:1) levels	Heart failure	Y43Cwy	LAp54T	NA	rs61737926	-0.0503707	0.0911236	0.580419	-0.228973	0.128232	0.950877	0.79535	1.13682	GCST90277296
Phosphatidylcholine (17:0_18:1) levels	Heart failure	Y43Cwy	LAp54T	NA	rs7350789	0.0350681	0.0743318	0.637085	-0.110622	0.180759	1.03569	0.895277	1.19813	GCST90277296
Phosphatidylcholine (17:0_18:1) levels	Heart failure	Y43Cwy	LAp54T	NA	rs76157703	0.205332	0.106513	0.0538843	-0.00343337	0.414096	1.22793	0.996573	1.513	GCST90277296
Phosphatidylcholine (17:0_18:1) levels	Heart failure	Y43Cwy	LAp54T	NA	rs77534789	0.0676556	0.101635	0.505621	-0.131549	0.26686	1.07	0.876736	1.30586	GCST90277296
Phosphatidylcholine (17:0_18:1) levels	Heart failure	Y43Cwy	LAp54T	NA	rs78308012	-0.126549	0.0873426	0.14737	-0.297741	0.0446422	0.881131	0.742494	1.04565	GCST90277296
Phosphatidylcholine (17:0_18:1) levels	Heart failure	Y43Cwy	LAp54T	NA	All - Inverse variance weighted	0.066195	0.0232288	0.00437614	0.0206665	0.111724	1.06844	1.02088	1.1182	GCST90277296
Phosphatidylcholine (17:0_18:1) levels	Heart failure	Y43Cwy	LAp54T	NA	All - MR Egger	0.037075	0.050018	0.468114	-0.0609604	0.13511	1.03777	0.940861	1.14466	GCST90277296
Phosphatidylcholine (18:1_20:3) levels	Heart failure	W4FMHN	sGPy0k	NA	rs10423742	-0.0313687	0.104794	0.764682	-0.236764	0.174027	0.969118	0.789177	1.19009	GCST90277312
Phosphatidylcholine (18:1_20:3) levels	Heart failure	W4FMHN	sGPy0k	NA	rs10504795	-0.0666258	0.098936	0.500678	-0.26054	0.127289	0.935545	0.770635	1.13575	GCST90277312
Phosphatidylcholine (18:1_20:3) levels	Heart failure	W4FMHN	sGPy0k	NA	rs10889335	0.0139613	0.0919549	0.879323	-0.16627	0.194193	1.01406	0.846817	1.21433	GCST90277312
Phosphatidylcholine (18:1_20:3) levels	Heart failure	W4FMHN	sGPy0k	NA	rs113366516	0.0970076	0.108461	0.371109	-0.115577	0.309592	1.10187	0.890852	1.36287	GCST90277312
Phosphatidylcholine (18:1_20:3) levels	Heart failure	W4FMHN	sGPy0k	NA	rs116647148	0.075954	0.10453	0.467456	-0.128925	0.280833	1.07891	0.87904	1.32423	GCST90277312
Phosphatidylcholine (18:1_20:3) levels	Heart failure	W4FMHN	sGPy0k	NA	rs12198590	0.206842	0.132713	0.119099	-0.0532753	0.46696	1.22979	0.948119	1.59514	GCST90277312
Phosphatidylcholine (18:1_20:3) levels	Heart failure	W4FMHN	sGPy0k	NA	rs150057262	-0.0148659	0.0769999	0.846909	-0.165786	0.136054	0.985244	0.847228	1.14574	GCST90277312
Phosphatidylcholine (18:1_20:3) levels	Heart failure	W4FMHN	sGPy0k	NA	rs17092227	-0.0240912	0.108128	0.82369	-0.236023	0.187841	0.976197	0.789762	1.20664	GCST90277312
Phosphatidylcholine (18:1_20:3) levels	Heart failure	W4FMHN	sGPy0k	NA	rs182828998	0.0520315	0.0925501	0.573981	-0.129367	0.23343	1.05341	0.878652	1.26292	GCST90277312
Phosphatidylcholine (18:1_20:3) levels	Heart failure	W4FMHN	sGPy0k	NA	rs2797620	-0.0701682	0.0937285	0.454078	-0.253876	0.11354	0.932237	0.775788	1.12024	GCST90277312
Phosphatidylcholine (18:1_20:3) levels	Heart failure	W4FMHN	sGPy0k	NA	rs56374730	-0.0976078	0.109208	0.371438	-0.311655	0.116439	0.907005	0.732234	1.12349	GCST90277312
Phosphatidylcholine (18:1_20:3) levels	Heart failure	W4FMHN	sGPy0k	NA	rs59739041	0.106811	0.110235	0.332575	-0.109249	0.322872	1.11272	0.896507	1.38109	GCST90277312
Phosphatidylcholine (18:1_20:3) levels	Heart failure	W4FMHN	sGPy0k	NA	rs6083838	0.123021	0.102962	0.232158	-0.0787847	0.324826	1.13091	0.924239	1.38379	GCST90277312
Phosphatidylcholine (18:1_20:3) levels	Heart failure	W4FMHN	sGPy0k	NA	rs61896141	0.0274618	0.0584406	0.638419	-0.0870818	0.142006	1.02784	0.916602	1.15258	GCST90277312
Phosphatidylcholine (18:1_20:3) levels	Heart failure	W4FMHN	sGPy0k	NA	rs641738	0.19383	0.0908175	0.03282	0.0158275	0.371832	1.21389	1.01595	1.45039	GCST90277312
Phosphatidylcholine (18:1_20:3) levels	Heart failure	W4FMHN	sGPy0k	NA	rs6498540	-0.0484581	0.0558983	0.385999	-0.158019	0.0611026	0.952697	0.853834	1.06301	GCST90277312
Phosphatidylcholine (18:1_20:3) levels	Heart failure	W4FMHN	sGPy0k	NA	rs695112	0.0599794	0.0960657	0.532393	-0.128309	0.248268	1.06181	0.879581	1.2818	GCST90277312
Phosphatidylcholine (18:1_20:3) levels	Heart failure	W4FMHN	sGPy0k	NA	rs6985657	0.0518744	0.10851	0.632608	-0.160806	0.264554	1.05324	0.851457	1.30285	GCST90277312
Phosphatidylcholine (18:1_20:3) levels	Heart failure	W4FMHN	sGPy0k	NA	rs7139079	0.0821976	0.0989278	0.406039	-0.111701	0.276096	1.08567	0.894312	1.31797	GCST90277312
Phosphatidylcholine (18:1_20:3) levels	Heart failure	W4FMHN	sGPy0k	NA	rs72974647	0.171455	0.108231	0.113159	-0.0406786	0.383589	1.18703	0.960138	1.46754	GCST90277312
Phosphatidylcholine (18:1_20:3) levels	Heart failure	W4FMHN	sGPy0k	NA	rs75926193	0.0940709	0.10745	0.381309	-0.116531	0.304672	1.09864	0.890003	1.35618	GCST90277312
Phosphatidylcholine (18:1_20:3) levels	Heart failure	W4FMHN	sGPy0k	NA	rs7897746	0.0718689	0.100788	0.475804	-0.125676	0.269414	1.07451	0.8819	1.3092	GCST90277312
Phosphatidylcholine (18:1_20:3) levels	Heart failure	W4FMHN	sGPy0k	NA	rs79047909	0.182957	0.0979626	0.0618156	-0.00905017	0.374963	1.20076	0.990991	1.45494	GCST90277312
Phosphatidylcholine (18:1_20:3) levels	Heart failure	W4FMHN	sGPy0k	NA	rs8033940	0.090529	0.0912766	0.321291	-0.0883732	0.269431	1.09475	0.915419	1.30922	GCST90277312
Phosphatidylcholine (18:1_20:3) levels	Heart failure	W4FMHN	sGPy0k	NA	rs822798	-0.0582866	0.0973318	0.549277	-0.249057	0.132484	0.94338	0.779536	1.14166	GCST90277312
Phosphatidylcholine (18:1_20:3) levels	Heart failure	W4FMHN	sGPy0k	NA	All - Inverse variance weighted	0.0389182	0.0185065	0.03547	0.00264553	0.075191	1.03969	1.00265	1.07809	GCST90277312
Phosphatidylcholine (18:1_20:3) levels	Heart failure	W4FMHN	sGPy0k	NA	All - MR Egger	0.0772872	0.0448188	0.0980453	-0.0105577	0.165132	1.08035	0.989498	1.17955	GCST90277312
Phosphatidylcholine (O-16:1_18:1) levels	Heart failure	gQ0FeS	FZ6qPS	NA	rs116438463	0.0517649	0.104698	0.621009	-0.153443	0.256973	1.05313	0.857749	1.29301	GCST90277327
Phosphatidylcholine (O-16:1_18:1) levels	Heart failure	gQ0FeS	FZ6qPS	NA	rs116614673	0.0796055	0.112569	0.479459	-0.141029	0.30024	1.08286	0.868464	1.35018	GCST90277327
Phosphatidylcholine (O-16:1_18:1) levels	Heart failure	gQ0FeS	FZ6qPS	NA	rs116943761	-0.0830935	0.0955396	0.384449	-0.270351	0.104164	0.920265	0.763112	1.10978	GCST90277327
Phosphatidylcholine (O-16:1_18:1) levels	Heart failure	gQ0FeS	FZ6qPS	NA	rs116948429	-0.0566562	0.106846	0.595931	-0.266074	0.152762	0.944919	0.766382	1.16505	GCST90277327
Phosphatidylcholine (O-16:1_18:1) levels	Heart failure	gQ0FeS	FZ6qPS	NA	rs117331519	-0.0810392	0.117987	0.492178	-0.312293	0.150215	0.922158	0.731767	1.16208	GCST90277327
Phosphatidylcholine (O-16:1_18:1) levels	Heart failure	gQ0FeS	FZ6qPS	NA	rs117722620	0.0461118	0.102306	0.652187	-0.154407	0.246631	1.04719	0.856923	1.27971	GCST90277327
Phosphatidylcholine (O-16:1_18:1) levels	Heart failure	gQ0FeS	FZ6qPS	NA	rs12426108	-0.10857	0.096535	0.260729	-0.297779	0.0806386	0.897116	0.742466	1.08398	GCST90277327
Phosphatidylcholine (O-16:1_18:1) levels	Heart failure	gQ0FeS	FZ6qPS	NA	rs143615441	-0.160844	0.103213	0.119145	-0.363141	0.041453	0.851425	0.695489	1.04232	GCST90277327
Phosphatidylcholine (O-16:1_18:1) levels	Heart failure	gQ0FeS	FZ6qPS	NA	rs1441162	0.031539	0.100826	0.754428	-0.16608	0.229158	1.03204	0.846979	1.25754	GCST90277327
Phosphatidylcholine (O-16:1_18:1) levels	Heart failure	gQ0FeS	FZ6qPS	NA	rs150860836	-0.0847237	0.105482	0.421858	-0.291469	0.122022	0.918766	0.747165	1.12978	GCST90277327
Phosphatidylcholine (O-16:1_18:1) levels	Heart failure	gQ0FeS	FZ6qPS	NA	rs1532085	0.0178802	0.0868491	0.836887	-0.152344	0.188104	1.01804	0.858693	1.20696	GCST90277327
Phosphatidylcholine (O-16:1_18:1) levels	Heart failure	gQ0FeS	FZ6qPS	NA	rs158633	-0.108164	0.0996996	0.277968	-0.303575	0.0872475	0.897481	0.738175	1.09117	GCST90277327
Phosphatidylcholine (O-16:1_18:1) levels	Heart failure	gQ0FeS	FZ6qPS	NA	rs17231506	-0.017083	0.096218	0.859081	-0.20567	0.171504	0.983062	0.814101	1.18709	GCST90277327
Phosphatidylcholine (O-16:1_18:1) levels	Heart failure	gQ0FeS	FZ6qPS	NA	rs1800588	0.168185	0.106382	0.113888	-0.0403232	0.376692	1.18316	0.960479	1.45746	GCST90277327
Phosphatidylcholine (O-16:1_18:1) levels	Heart failure	gQ0FeS	FZ6qPS	NA	rs3012735	-0.126983	0.10751	0.237556	-0.337703	0.0837378	0.880749	0.713407	1.08734	GCST90277327
Phosphatidylcholine (O-16:1_18:1) levels	Heart failure	gQ0FeS	FZ6qPS	NA	rs34040476	-0.0590041	0.106201	0.57849	-0.267157	0.149149	0.942703	0.765553	1.16085	GCST90277327
Phosphatidylcholine (O-16:1_18:1) levels	Heart failure	gQ0FeS	FZ6qPS	NA	rs35293298	-0.121912	0.108243	0.260047	-0.334069	0.0902447	0.885226	0.716004	1.09444	GCST90277327
Phosphatidylcholine (O-16:1_18:1) levels	Heart failure	gQ0FeS	FZ6qPS	NA	rs60426605	-0.0872912	0.11015	0.428082	-0.303185	0.128602	0.91641	0.738463	1.13724	GCST90277327
Phosphatidylcholine (O-16:1_18:1) levels	Heart failure	gQ0FeS	FZ6qPS	NA	rs62087966	0.058339	0.0987855	0.554814	-0.135281	0.251959	1.06007	0.873471	1.28654	GCST90277327
Phosphatidylcholine (O-16:1_18:1) levels	Heart failure	gQ0FeS	FZ6qPS	NA	rs6672758	-0.127787	0.0783424	0.102863	-0.281338	0.0257645	0.880041	0.754773	1.0261	GCST90277327
Phosphatidylcholine (O-16:1_18:1) levels	Heart failure	gQ0FeS	FZ6qPS	NA	rs7190500	-0.135036	0.105442	0.200311	-0.341702	0.0716303	0.873685	0.71056	1.07426	GCST90277327
Phosphatidylcholine (O-16:1_18:1) levels	Heart failure	gQ0FeS	FZ6qPS	NA	rs73162481	-0.090965	0.0992746	0.359511	-0.285543	0.103613	0.91305	0.751606	1.10917	GCST90277327
Phosphatidylcholine (O-16:1_18:1) levels	Heart failure	gQ0FeS	FZ6qPS	NA	rs74629446	0.0268603	0.112965	0.812054	-0.19455	0.248271	1.02722	0.823205	1.28181	GCST90277327
Phosphatidylcholine (O-16:1_18:1) levels	Heart failure	gQ0FeS	FZ6qPS	NA	rs7677028	-0.160937	0.100464	0.109172	-0.357847	0.0359735	0.851346	0.69918	1.03663	GCST90277327
Phosphatidylcholine (O-16:1_18:1) levels	Heart failure	gQ0FeS	FZ6qPS	NA	rs964184	0.0136717	0.0754032	0.856121	-0.134119	0.161462	1.01377	0.874486	1.17523	GCST90277327
Phosphatidylcholine (O-16:1_18:1) levels	Heart failure	gQ0FeS	FZ6qPS	NA	All - Inverse variance weighted	-0.0449606	0.0199731	0.0243818	-0.0841078	-0.00581336	0.956035	0.919332	0.994204	GCST90277327
Phosphatidylcholine (O-16:1_18:1) levels	Heart failure	gQ0FeS	FZ6qPS	NA	All - MR Egger	-0.0546656	0.049075	0.276819	-0.150853	0.0415213	0.946802	0.859974	1.0424	GCST90277327
Phosphatidylcholine (O-16:1_20:3) levels	Heart failure	D1MlqR	QbsdbR	NA	rs1077989	-0.00562159	0.0678918	0.934009	-0.13869	0.127446	0.994394	0.870498	1.13592	GCST90277329
Phosphatidylcholine (O-16:1_20:3) levels	Heart failure	D1MlqR	QbsdbR	NA	rs112516243	-0.0750823	0.0968361	0.43813	-0.264881	0.114717	0.927667	0.767297	1.12156	GCST90277329
Phosphatidylcholine (O-16:1_20:3) levels	Heart failure	D1MlqR	QbsdbR	NA	rs11883812	-0.0236137	0.0844091	0.779667	-0.189056	0.141828	0.976663	0.82774	1.15238	GCST90277329
Phosphatidylcholine (O-16:1_20:3) levels	Heart failure	D1MlqR	QbsdbR	NA	rs1203148	-0.0753517	0.102118	0.460584	-0.275504	0.1248	0.927417	0.75919	1.13292	GCST90277329
Phosphatidylcholine (O-16:1_20:3) levels	Heart failure	D1MlqR	QbsdbR	NA	rs144750125	0.252027	0.107946	0.019556	0.0404536	0.4636	1.28663	1.04128	1.58979	GCST90277329
Phosphatidylcholine (O-16:1_20:3) levels	Heart failure	D1MlqR	QbsdbR	NA	rs1800961	0.141637	0.112652	0.208648	-0.0791618	0.362436	1.15216	0.92389	1.43682	GCST90277329
Phosphatidylcholine (O-16:1_20:3) levels	Heart failure	D1MlqR	QbsdbR	NA	rs254868	-0.179994	0.10616	0.0899816	-0.388067	0.0280798	0.835276	0.678367	1.02848	GCST90277329
Phosphatidylcholine (O-16:1_20:3) levels	Heart failure	D1MlqR	QbsdbR	NA	rs28399664	0.248152	0.103326	0.016322	0.0456324	0.450671	1.28165	1.04669	1.56936	GCST90277329
Phosphatidylcholine (O-16:1_20:3) levels	Heart failure	D1MlqR	QbsdbR	NA	rs34455876	0.134202	0.10166	0.186802	-0.0650525	0.333456	1.14362	0.937018	1.39578	GCST90277329
Phosphatidylcholine (O-16:1_20:3) levels	Heart failure	D1MlqR	QbsdbR	NA	rs35556451	0.133012	0.0976749	0.173265	-0.0584304	0.324455	1.14226	0.943244	1.38328	GCST90277329
Phosphatidylcholine (O-16:1_20:3) levels	Heart failure	D1MlqR	QbsdbR	NA	rs3795169	0.163128	0.097178	0.0932192	-0.0273405	0.353597	1.17719	0.97303	1.42418	GCST90277329
Phosphatidylcholine (O-16:1_20:3) levels	Heart failure	D1MlqR	QbsdbR	NA	rs55665216	0.0229381	0.0976819	0.814345	-0.168519	0.214395	1.0232	0.844916	1.23911	GCST90277329
Phosphatidylcholine (O-16:1_20:3) levels	Heart failure	D1MlqR	QbsdbR	NA	rs56142013	0.0979984	0.0971202	0.312954	-0.0923571	0.288354	1.10296	0.91178	1.33423	GCST90277329
Phosphatidylcholine (O-16:1_20:3) levels	Heart failure	D1MlqR	QbsdbR	NA	rs58105955	0.285813	0.103313	0.00566671	0.0833189	0.488307	1.33084	1.08689	1.62956	GCST90277329
Phosphatidylcholine (O-16:1_20:3) levels	Heart failure	D1MlqR	QbsdbR	NA	rs61896141	0.027895	0.0593625	0.638419	-0.0884555	0.144246	1.02829	0.915344	1.15517	GCST90277329
Phosphatidylcholine (O-16:1_20:3) levels	Heart failure	D1MlqR	QbsdbR	NA	rs6498540	-0.0509202	0.0587384	0.385999	-0.166048	0.0642072	0.950355	0.847006	1.06631	GCST90277329
Phosphatidylcholine (O-16:1_20:3) levels	Heart failure	D1MlqR	QbsdbR	NA	rs6815866	0.141773	0.0998424	0.155617	-0.053918	0.337464	1.15232	0.94751	1.40139	GCST90277329
Phosphatidylcholine (O-16:1_20:3) levels	Heart failure	D1MlqR	QbsdbR	NA	rs6817929	0.0249418	0.0901995	0.78215	-0.151849	0.201733	1.02526	0.859118	1.22352	GCST90277329
Phosphatidylcholine (O-16:1_20:3) levels	Heart failure	D1MlqR	QbsdbR	NA	rs686843	0.0905817	0.0996546	0.363373	-0.104741	0.285905	1.09481	0.900557	1.33097	GCST90277329
Phosphatidylcholine (O-16:1_20:3) levels	Heart failure	D1MlqR	QbsdbR	NA	rs7874842	-0.156611	0.103368	0.129751	-0.359211	0.0459901	0.855037	0.698227	1.04706	GCST90277329
Phosphatidylcholine (O-16:1_20:3) levels	Heart failure	D1MlqR	QbsdbR	NA	rs80320850	-0.0145509	0.105933	0.890746	-0.222179	0.193077	0.985554	0.800772	1.21298	GCST90277329
Phosphatidylcholine (O-16:1_20:3) levels	Heart failure	D1MlqR	QbsdbR	NA	rs8033940	0.096594	0.0973917	0.321291	-0.0942937	0.287482	1.10141	0.910015	1.33307	GCST90277329
Phosphatidylcholine (O-16:1_20:3) levels	Heart failure	D1MlqR	QbsdbR	NA	rs9602749	0.0451803	0.101633	0.656649	-0.15402	0.244381	1.04622	0.857255	1.27683	GCST90277329
Phosphatidylcholine (O-16:1_20:3) levels	Heart failure	D1MlqR	QbsdbR	NA	rs9872756	0.115807	0.0967502	0.231318	-0.0738233	0.305438	1.12278	0.928836	1.35722	GCST90277329
Phosphatidylcholine (O-16:1_20:3) levels	Heart failure	D1MlqR	QbsdbR	NA	rs9880183	0.0815363	0.107145	0.446661	-0.128467	0.29154	1.08495	0.879443	1.33849	GCST90277329
Phosphatidylcholine (O-16:1_20:3) levels	Heart failure	D1MlqR	QbsdbR	NA	All - Inverse variance weighted	0.0473122	0.0219836	0.0313846	0.00422442	0.0904	1.04845	1.00423	1.09461	GCST90277329
Phosphatidylcholine (O-16:1_20:3) levels	Heart failure	D1MlqR	QbsdbR	NA	All - MR Egger	0.0639213	0.0605636	0.302185	-0.0547834	0.182626	1.06601	0.94669	1.20037	GCST90277329
Phosphatidylethanolamine (16:0_18:2) levels	Heart failure	vgRQ49	96sSOg	NA	rs1077834	0.0463261	0.0295331	0.116737	-0.0115587	0.104211	1.04742	0.988508	1.10983	GCST90277345
Phosphatidylethanolamine (16:0_18:2) levels	Heart failure	vgRQ49	96sSOg	NA	rs117099105	0.0518861	0.0904074	0.566026	-0.125313	0.229085	1.05326	0.882221	1.25745	GCST90277345
Phosphatidylethanolamine (16:0_18:2) levels	Heart failure	vgRQ49	96sSOg	NA	rs12226389	0.000963281	0.0908101	0.991536	-0.177025	0.178951	1.00096	0.837759	1.19596	GCST90277345
Phosphatidylethanolamine (16:0_18:2) levels	Heart failure	vgRQ49	96sSOg	NA	rs1260326	-0.031265	0.0737201	0.67149	-0.175756	0.113226	0.969219	0.838822	1.11989	GCST90277345
Phosphatidylethanolamine (16:0_18:2) levels	Heart failure	vgRQ49	96sSOg	NA	rs140904588	-0.0550552	0.095176	0.562956	-0.2416	0.13149	0.946433	0.78537	1.14053	GCST90277345
Phosphatidylethanolamine (16:0_18:2) levels	Heart failure	vgRQ49	96sSOg	NA	rs174564	0.0301485	0.0268185	0.260942	-0.0224157	0.0827127	1.03061	0.977834	1.08623	GCST90277345
Phosphatidylethanolamine (16:0_18:2) levels	Heart failure	vgRQ49	96sSOg	NA	rs1891637	-0.0116319	0.095537	0.903095	-0.198884	0.175621	0.988435	0.819645	1.19199	GCST90277345
Phosphatidylethanolamine (16:0_18:2) levels	Heart failure	vgRQ49	96sSOg	NA	rs2043085	0.00934726	0.0314574	0.76636	-0.0523093	0.0710039	1.00939	0.949035	1.07359	GCST90277345
Phosphatidylethanolamine (16:0_18:2) levels	Heart failure	vgRQ49	96sSOg	NA	rs34278620	0.078091	0.0548934	0.154854	-0.0295002	0.185682	1.08122	0.970931	1.20404	GCST90277345
Phosphatidylethanolamine (16:0_18:2) levels	Heart failure	vgRQ49	96sSOg	NA	rs35319363	-0.105234	0.0943198	0.264542	-0.290101	0.0796324	0.900113	0.748188	1.08289	GCST90277345
Phosphatidylethanolamine (16:0_18:2) levels	Heart failure	vgRQ49	96sSOg	NA	rs4129186	-0.100351	0.0908962	0.269586	-0.278507	0.0778057	0.90452	0.756913	1.08091	GCST90277345
Phosphatidylethanolamine (16:0_18:2) levels	Heart failure	vgRQ49	96sSOg	NA	rs4269529	0.132649	0.0829531	0.109802	-0.029939	0.295237	1.14185	0.970505	1.34344	GCST90277345
Phosphatidylethanolamine (16:0_18:2) levels	Heart failure	vgRQ49	96sSOg	NA	rs4363488	0.0533151	0.096921	0.582259	-0.13665	0.24328	1.05476	0.872275	1.27543	GCST90277345
Phosphatidylethanolamine (16:0_18:2) levels	Heart failure	vgRQ49	96sSOg	NA	rs436509	-0.117094	0.0911284	0.198814	-0.295706	0.0615172	0.889501	0.744006	1.06345	GCST90277345
Phosphatidylethanolamine (16:0_18:2) levels	Heart failure	vgRQ49	96sSOg	NA	rs510988	0.0156141	0.0749624	0.835001	-0.131312	0.16254	1.01574	0.876944	1.1765	GCST90277345
Phosphatidylethanolamine (16:0_18:2) levels	Heart failure	vgRQ49	96sSOg	NA	rs544282	0.213955	0.0852968	0.0121292	0.0467735	0.381137	1.23857	1.04788	1.46395	GCST90277345
Phosphatidylethanolamine (16:0_18:2) levels	Heart failure	vgRQ49	96sSOg	NA	rs61696472	0.145831	0.0907335	0.108	-0.0320066	0.323669	1.157	0.9685	1.38219	GCST90277345
Phosphatidylethanolamine (16:0_18:2) levels	Heart failure	vgRQ49	96sSOg	NA	rs6415128	-0.083887	0.0952971	0.378714	-0.270669	0.102895	0.919535	0.762869	1.10838	GCST90277345
Phosphatidylethanolamine (16:0_18:2) levels	Heart failure	vgRQ49	96sSOg	NA	rs7180275	0.00502021	0.0801671	0.950068	-0.152107	0.162148	1.00503	0.858896	1.17603	GCST90277345
Phosphatidylethanolamine (16:0_18:2) levels	Heart failure	vgRQ49	96sSOg	NA	rs7550598	0.102132	0.0952538	0.283626	-0.0845655	0.288829	1.10753	0.918911	1.33486	GCST90277345
Phosphatidylethanolamine (16:0_18:2) levels	Heart failure	vgRQ49	96sSOg	NA	rs894342	0.176851	0.0858237	0.0393387	0.0086361	0.345065	1.19345	1.00867	1.41208	GCST90277345
Phosphatidylethanolamine (16:0_18:2) levels	Heart failure	vgRQ49	96sSOg	NA	All - Inverse variance weighted	0.0308071	0.0137492	0.0250484	0.00385877	0.0577555	1.03129	1.00387	1.05946	GCST90277345
Phosphatidylethanolamine (16:0_18:2) levels	Heart failure	vgRQ49	96sSOg	NA	All - MR Egger	0.0318282	0.0310945	0.318883	-0.0291171	0.0927735	1.03234	0.971303	1.09721	GCST90277345
Phosphatidylinositol (16:0_18:1) levels	Heart failure	8bIto0	BghkJs	NA	rs10490343	0.122831	0.10692	0.250633	-0.0867324	0.332395	1.13069	0.916922	1.3943	GCST90277358
Phosphatidylinositol (16:0_18:1) levels	Heart failure	8bIto0	BghkJs	NA	rs11208007	-0.133451	0.109898	0.224628	-0.348851	0.0819495	0.87507	0.705498	1.0854	GCST90277358
Phosphatidylinositol (16:0_18:1) levels	Heart failure	8bIto0	BghkJs	NA	rs11704468	0.131668	0.107563	0.220914	-0.0791553	0.342491	1.14073	0.923896	1.40845	GCST90277358
Phosphatidylinositol (16:0_18:1) levels	Heart failure	8bIto0	BghkJs	NA	rs117226992	0.00624865	0.0919602	0.945826	-0.173993	0.186491	1.00627	0.840302	1.20501	GCST90277358
Phosphatidylinositol (16:0_18:1) levels	Heart failure	8bIto0	BghkJs	NA	rs13113877	0.0298284	0.108835	0.784031	-0.183488	0.243145	1.03028	0.832361	1.27525	GCST90277358
Phosphatidylinositol (16:0_18:1) levels	Heart failure	8bIto0	BghkJs	NA	rs1471435	0.237666	0.108017	0.0277887	0.0259518	0.44938	1.26829	1.02629	1.56734	GCST90277358
Phosphatidylinositol (16:0_18:1) levels	Heart failure	8bIto0	BghkJs	NA	rs1540037	-0.0291457	0.0963523	0.762278	-0.217996	0.159705	0.971275	0.804129	1.17316	GCST90277358
Phosphatidylinositol (16:0_18:1) levels	Heart failure	8bIto0	BghkJs	NA	rs174556	0.129741	0.0836814	0.121041	-0.0342743	0.293757	1.13853	0.966306	1.34146	GCST90277358
Phosphatidylinositol (16:0_18:1) levels	Heart failure	8bIto0	BghkJs	NA	rs1918704	0.0133855	0.110345	0.903448	-0.20289	0.229661	1.01348	0.816368	1.25817	GCST90277358
Phosphatidylinositol (16:0_18:1) levels	Heart failure	8bIto0	BghkJs	NA	rs3103985	0.0610574	0.105493	0.562735	-0.145708	0.267823	1.06296	0.86441	1.30712	GCST90277358
Phosphatidylinositol (16:0_18:1) levels	Heart failure	8bIto0	BghkJs	NA	rs641738	0.153405	0.0718769	0.03282	0.0125266	0.294284	1.1658	1.01261	1.34217	GCST90277358
Phosphatidylinositol (16:0_18:1) levels	Heart failure	8bIto0	BghkJs	NA	rs6507838	0.103695	0.108646	0.339866	-0.109251	0.316642	1.10926	0.896505	1.37251	GCST90277358
Phosphatidylinositol (16:0_18:1) levels	Heart failure	8bIto0	BghkJs	NA	rs75678679	-0.0654093	0.105608	0.535678	-0.2724	0.141581	0.936684	0.76155	1.15209	GCST90277358
Phosphatidylinositol (16:0_18:1) levels	Heart failure	8bIto0	BghkJs	NA	rs76902173	-0.00712413	0.0944252	0.939859	-0.192198	0.177949	0.992901	0.825144	1.19476	GCST90277358
Phosphatidylinositol (16:0_18:1) levels	Heart failure	8bIto0	BghkJs	NA	rs79107687	0.0674489	0.106344	0.525915	-0.140985	0.275882	1.06978	0.868503	1.31769	GCST90277358
Phosphatidylinositol (16:0_18:1) levels	Heart failure	8bIto0	BghkJs	NA	rs80310784	-0.16382	0.0972488	0.0920757	-0.354428	0.0267873	0.848895	0.701575	1.02715	GCST90277358
Phosphatidylinositol (16:0_18:1) levels	Heart failure	8bIto0	BghkJs	NA	rs9564991	0.149628	0.100856	0.137919	-0.0480492	0.347305	1.1614	0.953087	1.41525	GCST90277358
Phosphatidylinositol (16:0_18:1) levels	Heart failure	8bIto0	BghkJs	NA	rs964184	-0.0170547	0.0940616	0.856121	-0.201416	0.167306	0.98309	0.817573	1.18212	GCST90277358
Phosphatidylinositol (16:0_18:1) levels	Heart failure	8bIto0	BghkJs	NA	All - Inverse variance weighted	0.0485191	0.0245743	0.048338	0.000353493	0.0966848	1.04972	1.00035	1.10151	GCST90277358
Phosphatidylinositol (16:0_18:1) levels	Heart failure	8bIto0	BghkJs	NA	All - MR Egger	-0.0423397	0.0645987	0.521507	-0.168953	0.0842737	0.958544	0.844549	1.08793	GCST90277358
Sphingomyelin (d34:2) levels	Heart failure	JIv6FT	gyIctM	NA	rs1033030	0.125073	0.100968	0.215441	-0.0728241	0.322971	1.13323	0.929764	1.38123	GCST90277371
Sphingomyelin (d34:2) levels	Heart failure	JIv6FT	gyIctM	NA	rs10471676	0.127794	0.106948	0.232119	-0.0818241	0.337412	1.13632	0.921434	1.40132	GCST90277371
Sphingomyelin (d34:2) levels	Heart failure	JIv6FT	gyIctM	NA	rs10867632	0.177788	0.109848	0.105556	-0.037514	0.393091	1.19457	0.963181	1.48155	GCST90277371
Sphingomyelin (d34:2) levels	Heart failure	JIv6FT	gyIctM	NA	rs10975312	0.0687537	0.0932066	0.460728	-0.113931	0.251439	1.07117	0.892319	1.28587	GCST90277371
Sphingomyelin (d34:2) levels	Heart failure	JIv6FT	gyIctM	NA	rs111507730	0.0521183	0.105833	0.622397	-0.155315	0.259551	1.0535	0.856146	1.29635	GCST90277371
Sphingomyelin (d34:2) levels	Heart failure	JIv6FT	gyIctM	NA	rs113127305	0.000322362	0.090636	0.997162	-0.177324	0.177969	1.00032	0.837508	1.19479	GCST90277371
Sphingomyelin (d34:2) levels	Heart failure	JIv6FT	gyIctM	NA	rs113722226	0.10515	0.0727523	0.148371	-0.0374449	0.247744	1.11088	0.963248	1.28113	GCST90277371
Sphingomyelin (d34:2) levels	Heart failure	JIv6FT	gyIctM	NA	rs11591147	0.291831	0.0903343	0.00123544	0.114776	0.468887	1.33888	1.12162	1.59821	GCST90277371
Sphingomyelin (d34:2) levels	Heart failure	JIv6FT	gyIctM	NA	rs116302332	-0.0119019	0.0770439	0.87723	-0.162908	0.139104	0.988169	0.849669	1.14924	GCST90277371
Sphingomyelin (d34:2) levels	Heart failure	JIv6FT	gyIctM	NA	rs117009181	0.0575933	0.103718	0.578699	-0.145694	0.260881	1.05928	0.864422	1.29807	GCST90277371
Sphingomyelin (d34:2) levels	Heart failure	JIv6FT	gyIctM	NA	rs12952341	0.184525	0.101813	0.0699267	-0.0150292	0.384079	1.20265	0.985083	1.46826	GCST90277371
Sphingomyelin (d34:2) levels	Heart failure	JIv6FT	gyIctM	NA	rs1404846	-0.014592	0.101791	0.886012	-0.214103	0.184919	0.985514	0.807265	1.20312	GCST90277371
Sphingomyelin (d34:2) levels	Heart failure	JIv6FT	gyIctM	NA	rs146136464	0.0102287	0.109255	0.925409	-0.203911	0.224368	1.01028	0.815535	1.25153	GCST90277371
Sphingomyelin (d34:2) levels	Heart failure	JIv6FT	gyIctM	NA	rs1532085	0.015583	0.0756909	0.836887	-0.132771	0.163937	1.01571	0.875665	1.17814	GCST90277371
Sphingomyelin (d34:2) levels	Heart failure	JIv6FT	gyIctM	NA	rs17276940	-0.0462986	0.098335	0.637766	-0.239035	0.146438	0.954757	0.787387	1.1577	GCST90277371
Sphingomyelin (d34:2) levels	Heart failure	JIv6FT	gyIctM	NA	rs174561	-0.0710113	0.0491839	0.148798	-0.167412	0.0253892	0.931451	0.845851	1.02571	GCST90277371
Sphingomyelin (d34:2) levels	Heart failure	JIv6FT	gyIctM	NA	rs1800961	0.146014	0.116133	0.208648	-0.0816079	0.373635	1.15721	0.921633	1.45301	GCST90277371
Sphingomyelin (d34:2) levels	Heart failure	JIv6FT	gyIctM	NA	rs2531191	0.105084	0.116821	0.368369	-0.123884	0.334052	1.1108	0.883482	1.39662	GCST90277371
Sphingomyelin (d34:2) levels	Heart failure	JIv6FT	gyIctM	NA	rs3912622	0.0412329	0.10994	0.707623	-0.174249	0.256715	1.04209	0.840088	1.29268	GCST90277371
Sphingomyelin (d34:2) levels	Heart failure	JIv6FT	gyIctM	NA	rs56163454	-0.0604938	0.114753	0.598078	-0.28541	0.164422	0.9413	0.751706	1.17871	GCST90277371
Sphingomyelin (d34:2) levels	Heart failure	JIv6FT	gyIctM	NA	rs61751862	-0.0159611	0.0897718	0.858883	-0.191914	0.159992	0.984166	0.825378	1.1735	GCST90277371
Sphingomyelin (d34:2) levels	Heart failure	JIv6FT	gyIctM	NA	rs62412280	0.0854948	0.0873343	0.327611	-0.0856804	0.25667	1.08926	0.917888	1.29262	GCST90277371
Sphingomyelin (d34:2) levels	Heart failure	JIv6FT	gyIctM	NA	rs7012814	0.305011	0.0944765	0.00124469	0.119837	0.490185	1.35664	1.12731	1.63262	GCST90277371
Sphingomyelin (d34:2) levels	Heart failure	JIv6FT	gyIctM	NA	rs7247433	-0.00628746	0.107742	0.953465	-0.217462	0.204887	0.993732	0.804559	1.22739	GCST90277371
Sphingomyelin (d34:2) levels	Heart failure	JIv6FT	gyIctM	NA	rs74915447	0.0104656	0.112993	0.926204	-0.211001	0.231933	1.01052	0.809773	1.26103	GCST90277371
Sphingomyelin (d34:2) levels	Heart failure	JIv6FT	gyIctM	NA	rs939971	-0.0837298	0.103544	0.418724	-0.286677	0.119217	0.91968	0.750754	1.12661	GCST90277371
Sphingomyelin (d34:2) levels	Heart failure	JIv6FT	gyIctM	NA	rs9835223	-0.0506156	0.107091	0.636469	-0.260514	0.159283	0.950644	0.770656	1.17267	GCST90277371
Sphingomyelin (d34:2) levels	Heart failure	JIv6FT	gyIctM	NA	All - Inverse variance weighted	0.0457816	0.020179	0.0232822	0.00623071	0.0853325	1.04685	1.00625	1.08908	GCST90277371
Sphingomyelin (d34:2) levels	Heart failure	JIv6FT	gyIctM	NA	All - MR Egger	0.00112645	0.0442124	0.979876	-0.0855298	0.0877827	1.00113	0.918026	1.09175	GCST90277371
Triacylglycerol (50:1) levels	Heart failure	LaLjp8	YoWxq7	NA	rs1061808	0.321902	0.0827034	9.93e-05	0.159804	0.484001	1.37975	1.17328	1.62255	GCST90277387
Triacylglycerol (50:1) levels	Heart failure	LaLjp8	YoWxq7	NA	rs10861498	0.194769	0.107749	0.0706664	-0.0164193	0.405958	1.21503	0.983715	1.50074	GCST90277387
Triacylglycerol (50:1) levels	Heart failure	LaLjp8	YoWxq7	NA	rs112122274	-0.0625311	0.0983857	0.525056	-0.255367	0.130305	0.939384	0.774632	1.13918	GCST90277387
Triacylglycerol (50:1) levels	Heart failure	LaLjp8	YoWxq7	NA	rs113739902	0.214049	0.11042	0.052562	-0.00237377	0.430472	1.23868	0.997629	1.53798	GCST90277387
Triacylglycerol (50:1) levels	Heart failure	LaLjp8	YoWxq7	NA	rs117730598	0.00742822	0.0998068	0.940671	-0.188193	0.203049	1.00746	0.828455	1.22513	GCST90277387
Triacylglycerol (50:1) levels	Heart failure	LaLjp8	YoWxq7	NA	rs1260326	-0.033246	0.0783911	0.67149	-0.186892	0.1204	0.967301	0.829533	1.12795	GCST90277387
Triacylglycerol (50:1) levels	Heart failure	LaLjp8	YoWxq7	NA	rs1399627	0.178594	0.101759	0.0792474	-0.0208535	0.378042	1.19554	0.979362	1.45942	GCST90277387
Triacylglycerol (50:1) levels	Heart failure	LaLjp8	YoWxq7	NA	rs143838492	0.0942941	0.111775	0.398888	-0.124784	0.313373	1.09888	0.882687	1.36803	GCST90277387
Triacylglycerol (50:1) levels	Heart failure	LaLjp8	YoWxq7	NA	rs144960920	0.100306	0.110334	0.363291	-0.115949	0.316562	1.10551	0.890521	1.3724	GCST90277387
Triacylglycerol (50:1) levels	Heart failure	LaLjp8	YoWxq7	NA	rs187952596	-0.136989	0.100592	0.173252	-0.33415	0.0601715	0.87198	0.715946	1.06202	GCST90277387
Triacylglycerol (50:1) levels	Heart failure	LaLjp8	YoWxq7	NA	rs1884216	0.064216	0.102314	0.530241	-0.136319	0.264751	1.06632	0.872564	1.30311	GCST90277387
Triacylglycerol (50:1) levels	Heart failure	LaLjp8	YoWxq7	NA	rs268983	0.180823	0.110175	0.100748	-0.0351193	0.396765	1.1982	0.96549	1.48701	GCST90277387
Triacylglycerol (50:1) levels	Heart failure	LaLjp8	YoWxq7	NA	rs447117	0.0325898	0.10813	0.763113	-0.179344	0.244524	1.03313	0.835818	1.27701	GCST90277387
Triacylglycerol (50:1) levels	Heart failure	LaLjp8	YoWxq7	NA	rs480021	-0.0888255	0.109544	0.417442	-0.303531	0.12588	0.915005	0.738207	1.13415	GCST90277387
Triacylglycerol (50:1) levels	Heart failure	LaLjp8	YoWxq7	NA	rs55857911	0.045657	0.0961658	0.634948	-0.142828	0.234142	1.04672	0.866903	1.26382	GCST90277387
Triacylglycerol (50:1) levels	Heart failure	LaLjp8	YoWxq7	NA	rs61906420	0.106848	0.0919615	0.245283	-0.0733961	0.287093	1.11277	0.929233	1.33255	GCST90277387
Triacylglycerol (50:1) levels	Heart failure	LaLjp8	YoWxq7	NA	rs62016118	0.180378	0.101283	0.0749243	-0.018137	0.378892	1.19767	0.982026	1.46067	GCST90277387
Triacylglycerol (50:1) levels	Heart failure	LaLjp8	YoWxq7	NA	rs6804331	0.0568192	0.109768	0.604718	-0.158327	0.271965	1.05846	0.853571	1.31254	GCST90277387
Triacylglycerol (50:1) levels	Heart failure	LaLjp8	YoWxq7	NA	rs72753379	0.0706472	0.106576	0.507407	-0.138242	0.279536	1.0732	0.870888	1.32252	GCST90277387
Triacylglycerol (50:1) levels	Heart failure	LaLjp8	YoWxq7	NA	rs75178403	-0.0909093	0.0965019	0.346169	-0.280053	0.0982344	0.913101	0.755744	1.10322	GCST90277387
Triacylglycerol (50:1) levels	Heart failure	LaLjp8	YoWxq7	NA	rs75931581	0.0566552	0.101818	0.577913	-0.142908	0.256219	1.05829	0.866834	1.29204	GCST90277387
Triacylglycerol (50:1) levels	Heart failure	LaLjp8	YoWxq7	NA	rs78275146	-0.0017443	0.104488	0.986681	-0.206541	0.203052	0.998257	0.813393	1.22514	GCST90277387
Triacylglycerol (50:1) levels	Heart failure	LaLjp8	YoWxq7	NA	rs79416109	0.109612	0.0969018	0.257983	-0.0803151	0.29954	1.11585	0.922826	1.34924	GCST90277387
Triacylglycerol (50:1) levels	Heart failure	LaLjp8	YoWxq7	NA	rs79934453	0.0300473	0.101385	0.766949	-0.168668	0.228762	1.0305	0.84479	1.25704	GCST90277387
Triacylglycerol (50:1) levels	Heart failure	LaLjp8	YoWxq7	NA	rs9324675	0.0114822	0.110326	0.91711	-0.204758	0.227722	1.01155	0.814845	1.25574	GCST90277387
Triacylglycerol (50:1) levels	Heart failure	LaLjp8	YoWxq7	NA	rs964184	-0.0129523	0.0714358	0.856121	-0.152967	0.127062	0.987131	0.858158	1.13549	GCST90277387
Triacylglycerol (50:1) levels	Heart failure	LaLjp8	YoWxq7	NA	All - Inverse variance weighted	0.0605179	0.0217417	0.00537775	0.0179041	0.103132	1.06239	1.01807	1.10864	GCST90277387
Triacylglycerol (50:1) levels	Heart failure	LaLjp8	YoWxq7	NA	All - MR Egger	0.0187078	0.0446859	0.679194	-0.0688766	0.106292	1.01888	0.933442	1.11215	GCST90277387

## Sheet: Stable6
Supplementary Table 6. Global and Sensitivity Tests for the Effect of 179 lipid metabolites on Heart Failure
id	exposure	outcome	id.exposure	id.outcome	method	Q	Q_df	Q_pval	egger_intercept	egger_se	egger_pval	MR.PRESSO.Global.Test.RSSobs	MR.PRESSO.Global.Test.P.value
GCST90277254	Ceramide (d40:2) levels	Heart failure	3h9ir1	R1w4Ra	Inverse variance weighted	33.6013	20	0.0289519	0.00120204	0.0102395	0.907781	36.4773	0.036
GCST90277273	Phosphatidylcholine (14:0_18:1) levels	Heart failure	GZErmM	Pq6AOR	Inverse variance weighted	6.63855	17	0.987764	-0.000901043	0.00761754	0.907314	7.37491	0.992
GCST90277296	Phosphatidylcholine (17:0_18:1) levels	Heart failure	Y43Cwy	LAp54T	Inverse variance weighted	21.4056	19	0.314829	0.00437411	0.00662578	0.517507	23.7056	0.311
GCST90277312	Phosphatidylcholine (18:1_20:3) levels	Heart failure	W4FMHN	sGPy0k	Inverse variance weighted	19.4805	24	0.725903	-0.00520975	0.0055425	0.357003	21.3547	0.759
GCST90277327	Phosphatidylcholine (O-16:1_18:1) levels	Heart failure	gQ0FeS	FZ6qPS	Inverse variance weighted	17.3214	24	0.834634	0.00143637	0.00663447	0.830506	18.8058	0.837
GCST90277329	Phosphatidylcholine (O-16:1_20:3) levels	Heart failure	D1MlqR	QbsdbR	Inverse variance weighted	34.7409	24	0.0723356	-0.00225256	0.00763058	0.770488	37.5769	0.095
GCST90277345	Phosphatidylethanolamine (16:0_18:2) levels	Heart failure	vgRQ49	96sSOg	Inverse variance weighted	22.9913	20	0.289223	-0.000207861	0.00564115	0.970991	24.3635	0.361
GCST90277358	Phosphatidylinositol (16:0_18:1) levels	Heart failure	8bIto0	BghkJs	Inverse variance weighted	19.0253	17	0.327083	0.0108353	0.00716674	0.150061	21.4887	0.342
GCST90277371	Sphingomyelin (d34:2) levels	Heart failure	JIv6FT	gyIctM	Inverse variance weighted	33.3892	26	0.151105	0.00691698	0.00610217	0.267746	37.2662	0.143
GCST90277387	Triacylglycerol (50:1) levels	Heart failure	LaLjp8	YoWxq7	Inverse variance weighted	31.4037	25	0.175999	0.00606576	0.00566895	0.295264	34.3917	0.193

## Sheet: Stable7
Supplementary Table7 SNP for significant MR analysis
exposure.id	outcome.id	exposure	outcome	id.exposure	id.outcome	samplesize	SNP	b	se	p	lo_ci	up_ci	or	or_lci95	or_uci95
GCST90032224	GCST90277327	Bifidobacterium catenulatum abundance in stool	Phosphatidylcholine (O-16:1_18:1) levels	oGafSb	83Eyer	7154	rs116096645	0.110208	0.177779	0.535312	-0.238238	0.458654	1.11651	0.788015	1.58194
GCST90032224	GCST90277327	Bifidobacterium catenulatum abundance in stool	Phosphatidylcholine (O-16:1_18:1) levels	oGafSb	83Eyer	7154	rs118129615	0.180679	0.185051	0.328881	-0.182022	0.54338	1.19803	0.833583	1.72182
GCST90032224	GCST90277327	Bifidobacterium catenulatum abundance in stool	Phosphatidylcholine (O-16:1_18:1) levels	oGafSb	83Eyer	7154	rs12233112	0.354437	0.205389	0.0844035	-0.048125	0.756999	1.42538	0.953015	2.13187
GCST90032224	GCST90277327	Bifidobacterium catenulatum abundance in stool	Phosphatidylcholine (O-16:1_18:1) levels	oGafSb	83Eyer	7154	rs143257892	0.00794869	0.195076	0.967498	-0.374401	0.390298	1.00798	0.687701	1.47742
GCST90032224	GCST90277327	Bifidobacterium catenulatum abundance in stool	Phosphatidylcholine (O-16:1_18:1) levels	oGafSb	83Eyer	7154	rs1564522	0.181837	0.174404	0.297124	-0.159994	0.523668	1.19942	0.852149	1.68821
GCST90032224	GCST90277327	Bifidobacterium catenulatum abundance in stool	Phosphatidylcholine (O-16:1_18:1) levels	oGafSb	83Eyer	7154	rs2414808	0.15633	0.191842	0.415135	-0.21968	0.532341	1.16921	0.802775	1.70291
GCST90032224	GCST90277327	Bifidobacterium catenulatum abundance in stool	Phosphatidylcholine (O-16:1_18:1) levels	oGafSb	83Eyer	7154	rs35397660	0.0502927	0.203667	0.804958	-0.348895	0.44948	1.05158	0.705467	1.5675
GCST90032224	GCST90277327	Bifidobacterium catenulatum abundance in stool	Phosphatidylcholine (O-16:1_18:1) levels	oGafSb	83Eyer	7154	rs3940549	0.00694083	0.0999757	0.944651	-0.189011	0.202893	1.00696	0.827777	1.22494
GCST90032224	GCST90277327	Bifidobacterium catenulatum abundance in stool	Phosphatidylcholine (O-16:1_18:1) levels	oGafSb	83Eyer	7154	rs61970167	0.242064	0.168431	0.15067	-0.0880612	0.572189	1.27388	0.915705	1.77214
GCST90032224	GCST90277327	Bifidobacterium catenulatum abundance in stool	Phosphatidylcholine (O-16:1_18:1) levels	oGafSb	83Eyer	7154	rs7023933	0.235962	0.176794	0.181983	-0.110554	0.582477	1.26613	0.895338	1.79047
GCST90032224	GCST90277327	Bifidobacterium catenulatum abundance in stool	Phosphatidylcholine (O-16:1_18:1) levels	oGafSb	83Eyer	7154	rs856831	0.35731	0.194375	0.0660245	-0.0236637	0.738284	1.42948	0.976614	2.09234
GCST90032224	GCST90277327	Bifidobacterium catenulatum abundance in stool	Phosphatidylcholine (O-16:1_18:1) levels	oGafSb	83Eyer	7154	All - Inverse variance weighted	0.141601	0.0507188	0.00524025	0.0421921	0.24101	1.15212	1.04309	1.27253
GCST90032224	GCST90277327	Bifidobacterium catenulatum abundance in stool	Phosphatidylcholine (O-16:1_18:1) levels	oGafSb	83Eyer	7154	All - MR Egger	-0.0822038	0.150936	0.599244	-0.378039	0.213631	0.921084	0.685204	1.23817
GCST90032224	GCST90277329	Bifidobacterium catenulatum abundance in stool	Phosphatidylcholine (O-16:1_20:3) levels	gFXs95	dz8ceu	6770	rs116096645	-0.0845251	0.182356	0.642994	-0.441943	0.272893	0.918949	0.642786	1.31376
GCST90032224	GCST90277329	Bifidobacterium catenulatum abundance in stool	Phosphatidylcholine (O-16:1_20:3) levels	gFXs95	dz8ceu	6770	rs118129615	0.182132	0.190936	0.340139	-0.192102	0.556365	1.19977	0.825223	1.74432
GCST90032224	GCST90277329	Bifidobacterium catenulatum abundance in stool	Phosphatidylcholine (O-16:1_20:3) levels	gFXs95	dz8ceu	6770	rs12233112	0.19868	0.211644	0.347862	-0.216143	0.613503	1.21979	0.80562	1.84689
GCST90032224	GCST90277329	Bifidobacterium catenulatum abundance in stool	Phosphatidylcholine (O-16:1_20:3) levels	gFXs95	dz8ceu	6770	rs143257892	-0.0522751	0.200465	0.79427	-0.445186	0.340636	0.949068	0.640705	1.40584
GCST90032224	GCST90277329	Bifidobacterium catenulatum abundance in stool	Phosphatidylcholine (O-16:1_20:3) levels	gFXs95	dz8ceu	6770	rs1564522	0.120738	0.179512	0.501208	-0.231106	0.472582	1.12833	0.793655	1.60413
GCST90032224	GCST90277329	Bifidobacterium catenulatum abundance in stool	Phosphatidylcholine (O-16:1_20:3) levels	gFXs95	dz8ceu	6770	rs2414808	0.44137	0.19731	0.0252908	0.0546416	0.828098	1.55484	1.05616	2.28896
GCST90032224	GCST90277329	Bifidobacterium catenulatum abundance in stool	Phosphatidylcholine (O-16:1_20:3) levels	gFXs95	dz8ceu	6770	rs35397660	0.366291	0.210303	0.0815553	-0.0459024	0.778485	1.44238	0.955135	2.17817
GCST90032224	GCST90277329	Bifidobacterium catenulatum abundance in stool	Phosphatidylcholine (O-16:1_20:3) levels	gFXs95	dz8ceu	6770	rs3940549	0.0632392	0.103176	0.539924	-0.138985	0.265463	1.06528	0.870241	1.30404
GCST90032224	GCST90277329	Bifidobacterium catenulatum abundance in stool	Phosphatidylcholine (O-16:1_20:3) levels	gFXs95	dz8ceu	6770	rs61970167	0.0367815	0.173736	0.832334	-0.303741	0.377304	1.03747	0.738052	1.45835
GCST90032224	GCST90277329	Bifidobacterium catenulatum abundance in stool	Phosphatidylcholine (O-16:1_20:3) levels	gFXs95	dz8ceu	6770	rs7023933	-0.136593	0.181795	0.452437	-0.492911	0.219725	0.872325	0.610845	1.24573
GCST90032224	GCST90277329	Bifidobacterium catenulatum abundance in stool	Phosphatidylcholine (O-16:1_20:3) levels	gFXs95	dz8ceu	6770	rs856831	0.38962	0.200186	0.0516198	-0.00274438	0.781985	1.47642	0.997259	2.18581
GCST90032224	GCST90277329	Bifidobacterium catenulatum abundance in stool	Phosphatidylcholine (O-16:1_20:3) levels	gFXs95	dz8ceu	6770	All - Inverse variance weighted	0.113844	0.0537655	0.0342247	0.00846345	0.219224	1.12058	1.0085	1.24511
GCST90032224	GCST90277329	Bifidobacterium catenulatum abundance in stool	Phosphatidylcholine (O-16:1_20:3) levels	gFXs95	dz8ceu	6770	All - MR Egger	-0.202726	0.155263	0.224044	-0.507041	0.101589	0.816502	0.602275	1.10693
GCST90032379	GCST90277273	Faecalibacterium prausnitzii E abundance in stool	Phosphatidylcholine (14:0_18:1) levels	6HaoTM	51xEKm	7064	rs10997220	0.381425	0.424432	0.368827	-0.450461	1.21331	1.46437	0.637334	3.36461
GCST90032379	GCST90277273	Faecalibacterium prausnitzii E abundance in stool	Phosphatidylcholine (14:0_18:1) levels	6HaoTM	51xEKm	7064	rs112644706	-0.144331	0.426199	0.734875	-0.979681	0.691018	0.865601	0.375431	1.99575
GCST90032379	GCST90277273	Faecalibacterium prausnitzii E abundance in stool	Phosphatidylcholine (14:0_18:1) levels	6HaoTM	51xEKm	7064	rs117144718	0.120424	0.409643	0.768778	-0.682475	0.923324	1.12798	0.505365	2.51765
GCST90032379	GCST90277273	Faecalibacterium prausnitzii E abundance in stool	Phosphatidylcholine (14:0_18:1) levels	6HaoTM	51xEKm	7064	rs1316484	-0.163687	0.438906	0.70919	-1.02394	0.696568	0.849007	0.359176	2.00685
GCST90032379	GCST90277273	Faecalibacterium prausnitzii E abundance in stool	Phosphatidylcholine (14:0_18:1) levels	6HaoTM	51xEKm	7064	rs146171650	0.0833608	0.404836	0.836859	-0.710117	0.876839	1.08693	0.491586	2.40329
GCST90032379	GCST90277273	Faecalibacterium prausnitzii E abundance in stool	Phosphatidylcholine (14:0_18:1) levels	6HaoTM	51xEKm	7064	rs16921437	0.0588609	0.457545	0.897638	-0.837927	0.955649	1.06063	0.432606	2.60036
GCST90032379	GCST90277273	Faecalibacterium prausnitzii E abundance in stool	Phosphatidylcholine (14:0_18:1) levels	6HaoTM	51xEKm	7064	rs2012050	-0.245636	0.421045	0.559626	-1.07088	0.579611	0.782207	0.342706	1.78534
GCST90032379	GCST90277273	Faecalibacterium prausnitzii E abundance in stool	Phosphatidylcholine (14:0_18:1) levels	6HaoTM	51xEKm	7064	rs234545	0.461911	0.339976	0.174255	-0.204442	1.12826	1.5871	0.815102	3.09029
GCST90032379	GCST90277273	Faecalibacterium prausnitzii E abundance in stool	Phosphatidylcholine (14:0_18:1) levels	6HaoTM	51xEKm	7064	rs4450012	0.424122	0.364599	0.244726	-0.290492	1.13874	1.52825	0.747895	3.12282
GCST90032379	GCST90277273	Faecalibacterium prausnitzii E abundance in stool	Phosphatidylcholine (14:0_18:1) levels	6HaoTM	51xEKm	7064	rs62121458	0.182346	0.406543	0.653772	-0.614478	0.979171	1.20003	0.540923	2.66225
GCST90032379	GCST90277273	Faecalibacterium prausnitzii E abundance in stool	Phosphatidylcholine (14:0_18:1) levels	6HaoTM	51xEKm	7064	rs62238444	0.619922	0.385171	0.107513	-0.135014	1.37486	1.85878	0.873704	3.95451
GCST90032379	GCST90277273	Faecalibacterium prausnitzii E abundance in stool	Phosphatidylcholine (14:0_18:1) levels	6HaoTM	51xEKm	7064	rs6558056	0.0680721	0.434012	0.875368	-0.782592	0.918736	1.07044	0.457219	2.50612
GCST90032379	GCST90277273	Faecalibacterium prausnitzii E abundance in stool	Phosphatidylcholine (14:0_18:1) levels	6HaoTM	51xEKm	7064	rs7129975	0.956581	0.409238	0.0194149	0.154474	1.75869	2.60278	1.16704	5.80482
GCST90032379	GCST90277273	Faecalibacterium prausnitzii E abundance in stool	Phosphatidylcholine (14:0_18:1) levels	6HaoTM	51xEKm	7064	rs75728106	-0.243662	0.41164	0.553897	-1.05048	0.563152	0.783752	0.349771	1.7562
GCST90032379	GCST90277273	Faecalibacterium prausnitzii E abundance in stool	Phosphatidylcholine (14:0_18:1) levels	6HaoTM	51xEKm	7064	rs78694870	0.203033	0.431583	0.638043	-0.64287	1.04894	1.22511	0.525781	2.85461
GCST90032379	GCST90277273	Faecalibacterium prausnitzii E abundance in stool	Phosphatidylcholine (14:0_18:1) levels	6HaoTM	51xEKm	7064	All - Inverse variance weighted	0.208206	0.105268	0.0479443	0.00188031	0.414532	1.23147	1.00188	1.51366
GCST90032379	GCST90277273	Faecalibacterium prausnitzii E abundance in stool	Phosphatidylcholine (14:0_18:1) levels	6HaoTM	51xEKm	7064	All - MR Egger	-0.0736428	0.276421	0.794098	-0.615428	0.468143	0.929003	0.540409	1.59703
GCST90032458	GCST90277329	Lawsonibacter sp000492175 abundance in stool	Phosphatidylcholine (O-16:1_20:3) levels	vKQRiZ	6GaK8Y	6770	rs117800483	-1.45929	0.726478	0.0445665	-2.88319	-0.0353964	0.2324	0.0559559	0.965223
GCST90032458	GCST90277329	Lawsonibacter sp000492175 abundance in stool	Phosphatidylcholine (O-16:1_20:3) levels	vKQRiZ	6GaK8Y	6770	rs12484572	0.111399	0.676123	0.869132	-1.2138	1.4366	1.11784	0.297066	4.20637
GCST90032458	GCST90277329	Lawsonibacter sp000492175 abundance in stool	Phosphatidylcholine (O-16:1_20:3) levels	vKQRiZ	6GaK8Y	6770	rs2189637	-0.831734	0.673324	0.216732	-2.15145	0.487982	0.435294	0.116315	1.62903
GCST90032458	GCST90277329	Lawsonibacter sp000492175 abundance in stool	Phosphatidylcholine (O-16:1_20:3) levels	vKQRiZ	6GaK8Y	6770	rs275431	-0.0771619	0.707011	0.913093	-1.4629	1.30858	0.92574	0.231563	3.70091
GCST90032458	GCST90277329	Lawsonibacter sp000492175 abundance in stool	Phosphatidylcholine (O-16:1_20:3) levels	vKQRiZ	6GaK8Y	6770	rs2857002	-0.513575	0.586722	0.381395	-1.66355	0.6364	0.598353	0.189465	1.88967
GCST90032458	GCST90277329	Lawsonibacter sp000492175 abundance in stool	Phosphatidylcholine (O-16:1_20:3) levels	vKQRiZ	6GaK8Y	6770	rs4075245	0.779538	0.653034	0.232588	-0.500408	2.05948	2.18047	0.606283	7.84193
GCST90032458	GCST90277329	Lawsonibacter sp000492175 abundance in stool	Phosphatidylcholine (O-16:1_20:3) levels	vKQRiZ	6GaK8Y	6770	rs4807120	-0.403286	0.690607	0.559248	-1.75688	0.950303	0.668121	0.172583	2.58649
GCST90032458	GCST90277329	Lawsonibacter sp000492175 abundance in stool	Phosphatidylcholine (O-16:1_20:3) levels	vKQRiZ	6GaK8Y	6770	rs67049052	-0.869969	0.706598	0.218245	-2.2549	0.514964	0.418965	0.104884	1.67358
GCST90032458	GCST90277329	Lawsonibacter sp000492175 abundance in stool	Phosphatidylcholine (O-16:1_20:3) levels	vKQRiZ	6GaK8Y	6770	rs6757404	0.235001	0.653594	0.719182	-1.04604	1.51604	1.26491	0.351325	4.55418
GCST90032458	GCST90277329	Lawsonibacter sp000492175 abundance in stool	Phosphatidylcholine (O-16:1_20:3) levels	vKQRiZ	6GaK8Y	6770	rs7014524	-0.408851	0.714572	0.567212	-1.80941	0.99171	0.664413	0.16375	2.69584
GCST90032458	GCST90277329	Lawsonibacter sp000492175 abundance in stool	Phosphatidylcholine (O-16:1_20:3) levels	vKQRiZ	6GaK8Y	6770	rs77015006	-0.691468	0.724212	0.339685	-2.11092	0.727986	0.50084	0.121126	2.07091
GCST90032458	GCST90277329	Lawsonibacter sp000492175 abundance in stool	Phosphatidylcholine (O-16:1_20:3) levels	vKQRiZ	6GaK8Y	6770	rs7773795	-0.590775	0.694717	0.395113	-1.95242	0.770871	0.553898	0.14193	2.16165
GCST90032458	GCST90277329	Lawsonibacter sp000492175 abundance in stool	Phosphatidylcholine (O-16:1_20:3) levels	vKQRiZ	6GaK8Y	6770	rs9301925	-1.39757	0.680972	0.0401388	-2.73228	-0.062866	0.247197	0.065071	0.939069
GCST90032458	GCST90277329	Lawsonibacter sp000492175 abundance in stool	Phosphatidylcholine (O-16:1_20:3) levels	vKQRiZ	6GaK8Y	6770	All - Inverse variance weighted	-0.447738	0.188738	0.0176793	-0.817665	-0.0778108	0.639072	0.441461	0.925139
GCST90032458	GCST90277329	Lawsonibacter sp000492175 abundance in stool	Phosphatidylcholine (O-16:1_20:3) levels	vKQRiZ	6GaK8Y	6770	All - MR Egger	-0.2572	0.531877	0.638174	-1.29968	0.78528	0.773214	0.272619	2.19302
GCST90032510	GCST90277296	Phocea abundance in stool	Phosphatidylcholine (17:0_18:1) levels	MupPe2	o0eNy3	7073	rs113463752	0.209987	0.391188	0.59141	-0.55674	0.976715	1.23366	0.573074	2.65572
GCST90032510	GCST90277296	Phocea abundance in stool	Phosphatidylcholine (17:0_18:1) levels	MupPe2	o0eNy3	7073	rs117755772	0.558419	0.397816	0.160405	-0.2213	1.33814	1.74791	0.801476	3.81194
GCST90032510	GCST90277296	Phocea abundance in stool	Phosphatidylcholine (17:0_18:1) levels	MupPe2	o0eNy3	7073	rs141417947	0.67762	0.373353	0.0695302	-0.0541514	1.40939	1.96919	0.947289	4.09346
GCST90032510	GCST90277296	Phocea abundance in stool	Phosphatidylcholine (17:0_18:1) levels	MupPe2	o0eNy3	7073	rs142780421	0.0828227	0.332098	0.803057	-0.568089	0.733734	1.08635	0.566607	2.08284
GCST90032510	GCST90277296	Phocea abundance in stool	Phosphatidylcholine (17:0_18:1) levels	MupPe2	o0eNy3	7073	rs17583994	0.510587	0.374224	0.172446	-0.222893	1.24407	1.66627	0.8002	3.46969
GCST90032510	GCST90277296	Phocea abundance in stool	Phosphatidylcholine (17:0_18:1) levels	MupPe2	o0eNy3	7073	rs2850369	0.151017	0.392784	0.700623	-0.618838	0.920873	1.16302	0.53857	2.51148
GCST90032510	GCST90277296	Phocea abundance in stool	Phosphatidylcholine (17:0_18:1) levels	MupPe2	o0eNy3	7073	rs4333848	0.737285	0.387891	0.0573348	-0.0229827	1.49755	2.09025	0.977279	4.47073
GCST90032510	GCST90277296	Phocea abundance in stool	Phosphatidylcholine (17:0_18:1) levels	MupPe2	o0eNy3	7073	rs72728529	1.26478	0.426671	0.00303366	0.428509	2.10106	3.54233	1.53497	8.17484
GCST90032510	GCST90277296	Phocea abundance in stool	Phosphatidylcholine (17:0_18:1) levels	MupPe2	o0eNy3	7073	rs77903161	-0.0814203	0.358405	0.820288	-0.783893	0.621053	0.921806	0.456625	1.86089
GCST90032510	GCST90277296	Phocea abundance in stool	Phosphatidylcholine (17:0_18:1) levels	MupPe2	o0eNy3	7073	rs79234463	-0.00651722	0.359865	0.985551	-0.711852	0.698818	0.993504	0.490735	2.01137
GCST90032510	GCST90277296	Phocea abundance in stool	Phosphatidylcholine (17:0_18:1) levels	MupPe2	o0eNy3	7073	rs9646736	-0.00231684	0.366479	0.994956	-0.720616	0.715982	0.997686	0.486453	2.0462
GCST90032510	GCST90277296	Phocea abundance in stool	Phosphatidylcholine (17:0_18:1) levels	MupPe2	o0eNy3	7073	rs9647358	-0.697208	0.36952	0.0591878	-1.42147	0.0270503	0.497974	0.24136	1.02742
GCST90032510	GCST90277296	Phocea abundance in stool	Phosphatidylcholine (17:0_18:1) levels	MupPe2	o0eNy3	7073	rs976897	0.492258	0.401814	0.220542	-0.295297	1.27981	1.63601	0.74431	3.59597
GCST90032510	GCST90277296	Phocea abundance in stool	Phosphatidylcholine (17:0_18:1) levels	MupPe2	o0eNy3	7073	All - Inverse variance weighted	0.265279	0.130662	0.04233	0.00918049	0.521377	1.30379	1.00922	1.68434
GCST90032510	GCST90277296	Phocea abundance in stool	Phosphatidylcholine (17:0_18:1) levels	MupPe2	o0eNy3	7073	All - MR Egger	0.535265	0.271671	0.0744979	0.00278901	1.06774	1.7079	1.00279	2.9088
GCST90032510	GCST90277358	Phocea abundance in stool	Phosphatidylinositol (16:0_18:1) levels	zKIgEp	kY2KZS	7157	rs113463752	0.873711	0.389049	0.0247193	0.111175	1.63625	2.39579	1.11759	5.13586
GCST90032510	GCST90277358	Phocea abundance in stool	Phosphatidylinositol (16:0_18:1) levels	zKIgEp	kY2KZS	7157	rs117755772	0.34374	0.39432	0.383357	-0.429128	1.11661	1.41021	0.651076	3.05448
GCST90032510	GCST90277358	Phocea abundance in stool	Phosphatidylinositol (16:0_18:1) levels	zKIgEp	kY2KZS	7157	rs141417947	0.289431	0.371583	0.436031	-0.438871	1.01773	1.33567	0.644764	2.76692
GCST90032510	GCST90277358	Phocea abundance in stool	Phosphatidylinositol (16:0_18:1) levels	zKIgEp	kY2KZS	7157	rs142780421	0.247201	0.330211	0.454089	-0.400012	0.894414	1.28044	0.670312	2.4459
GCST90032510	GCST90277358	Phocea abundance in stool	Phosphatidylinositol (16:0_18:1) levels	zKIgEp	kY2KZS	7157	rs17583994	0.0891272	0.371283	0.81029	-0.638588	0.816843	1.09322	0.528037	2.26334
GCST90032510	GCST90277358	Phocea abundance in stool	Phosphatidylinositol (16:0_18:1) levels	zKIgEp	kY2KZS	7157	rs2850369	-0.319549	0.39012	0.412727	-1.08418	0.445086	0.726477	0.338178	1.56062
GCST90032510	GCST90277358	Phocea abundance in stool	Phosphatidylinositol (16:0_18:1) levels	zKIgEp	kY2KZS	7157	rs4333848	0.932812	0.386321	0.0157523	0.175623	1.69	2.54165	1.19199	5.41949
GCST90032510	GCST90277358	Phocea abundance in stool	Phosphatidylinositol (16:0_18:1) levels	zKIgEp	kY2KZS	7157	rs72728529	-0.177277	0.424808	0.676451	-1.0099	0.655346	0.837548	0.364256	1.92581
GCST90032510	GCST90277358	Phocea abundance in stool	Phosphatidylinositol (16:0_18:1) levels	zKIgEp	kY2KZS	7157	rs77903161	-0.432293	0.356673	0.225507	-1.13137	0.266787	0.649019	0.32259	1.30576
GCST90032510	GCST90277358	Phocea abundance in stool	Phosphatidylinositol (16:0_18:1) levels	zKIgEp	kY2KZS	7157	rs79234463	1.15569	0.360084	0.00132961	0.449929	1.86146	3.17623	1.5682	6.43312
GCST90032510	GCST90277358	Phocea abundance in stool	Phosphatidylinositol (16:0_18:1) levels	zKIgEp	kY2KZS	7157	rs9646736	0.676795	0.364566	0.0633906	-0.0377538	1.39134	1.96756	0.96295	4.02025
GCST90032510	GCST90277358	Phocea abundance in stool	Phosphatidylinositol (16:0_18:1) levels	zKIgEp	kY2KZS	7157	rs9647358	-0.0760033	0.366948	0.835914	-0.795221	0.643214	0.926813	0.451482	1.90259
GCST90032510	GCST90277358	Phocea abundance in stool	Phosphatidylinositol (16:0_18:1) levels	zKIgEp	kY2KZS	7157	rs976897	0.160119	0.400042	0.688968	-0.623963	0.944202	1.17365	0.535817	2.57076
GCST90032510	GCST90277358	Phocea abundance in stool	Phosphatidylinositol (16:0_18:1) levels	zKIgEp	kY2KZS	7157	All - Inverse variance weighted	0.294772	0.138042	0.03273	0.0242098	0.565333	1.34282	1.02451	1.76003
GCST90032510	GCST90277358	Phocea abundance in stool	Phosphatidylinositol (16:0_18:1) levels	zKIgEp	kY2KZS	7157	All - MR Egger	0.306194	0.303493	0.3347	-0.288652	0.90104	1.35825	0.749273	2.46216
GCST90032539	GCST90277312	Romboutsia ilealis abundance in stool	Phosphatidylcholine (18:1_20:3) levels	t9EHxp	sIiHZa	7171	rs11647162	0.0878366	0.386211	0.820088	-0.669137	0.84481	1.09181	0.51215	2.32754
GCST90032539	GCST90277312	Romboutsia ilealis abundance in stool	Phosphatidylcholine (18:1_20:3) levels	t9EHxp	sIiHZa	7171	rs12082991	0.0542923	0.387895	0.888686	-0.705982	0.814567	1.05579	0.493623	2.2582
GCST90032539	GCST90277312	Romboutsia ilealis abundance in stool	Phosphatidylcholine (18:1_20:3) levels	t9EHxp	sIiHZa	7171	rs12686511	-0.608509	0.385167	0.114139	-1.36344	0.146417	0.544162	0.255781	1.15768
GCST90032539	GCST90277312	Romboutsia ilealis abundance in stool	Phosphatidylcholine (18:1_20:3) levels	t9EHxp	sIiHZa	7171	rs139143181	0.187028	0.417501	0.654174	-0.631274	1.00533	1.20566	0.531914	2.73281
GCST90032539	GCST90277312	Romboutsia ilealis abundance in stool	Phosphatidylcholine (18:1_20:3) levels	t9EHxp	sIiHZa	7171	rs142670432	0.00520159	0.322313	0.987124	-0.626532	0.636936	1.00522	0.534442	1.89068
GCST90032539	GCST90277312	Romboutsia ilealis abundance in stool	Phosphatidylcholine (18:1_20:3) levels	t9EHxp	sIiHZa	7171	rs1476635	0.294078	0.396207	0.457947	-0.482489	1.07064	1.34189	0.617245	2.91726
GCST90032539	GCST90277312	Romboutsia ilealis abundance in stool	Phosphatidylcholine (18:1_20:3) levels	t9EHxp	sIiHZa	7171	rs1781827	-0.481367	0.365808	0.188207	-1.19835	0.235616	0.617938	0.301691	1.26569
GCST90032539	GCST90277312	Romboutsia ilealis abundance in stool	Phosphatidylcholine (18:1_20:3) levels	t9EHxp	sIiHZa	7171	rs189609059	-0.278235	0.375602	0.458833	-1.01441	0.457945	0.757119	0.362615	1.58082
GCST90032539	GCST90277312	Romboutsia ilealis abundance in stool	Phosphatidylcholine (18:1_20:3) levels	t9EHxp	sIiHZa	7171	rs3750939	-0.0303223	0.382544	0.936822	-0.780109	0.719464	0.970133	0.458356	2.05333
GCST90032539	GCST90277312	Romboutsia ilealis abundance in stool	Phosphatidylcholine (18:1_20:3) levels	t9EHxp	sIiHZa	7171	rs4349014	-0.260327	0.39049	0.504985	-1.02569	0.505034	0.7708	0.35855	1.65704
GCST90032539	GCST90277312	Romboutsia ilealis abundance in stool	Phosphatidylcholine (18:1_20:3) levels	t9EHxp	sIiHZa	7171	rs61890399	-0.2666	0.353938	0.451307	-0.960319	0.427119	0.765979	0.382771	1.53284
GCST90032539	GCST90277312	Romboutsia ilealis abundance in stool	Phosphatidylcholine (18:1_20:3) levels	t9EHxp	sIiHZa	7171	rs73149556	-0.563217	0.377029	0.135221	-1.30219	0.17576	0.569375	0.271934	1.19215
GCST90032539	GCST90277312	Romboutsia ilealis abundance in stool	Phosphatidylcholine (18:1_20:3) levels	t9EHxp	sIiHZa	7171	rs7480538	-0.672421	0.360014	0.0617949	-1.37805	0.0332062	0.510471	0.25207	1.03376
GCST90032539	GCST90277312	Romboutsia ilealis abundance in stool	Phosphatidylcholine (18:1_20:3) levels	t9EHxp	sIiHZa	7171	rs79338200	-0.133317	0.365243	0.715104	-0.849193	0.582559	0.875187	0.42776	1.79061
GCST90032539	GCST90277312	Romboutsia ilealis abundance in stool	Phosphatidylcholine (18:1_20:3) levels	t9EHxp	sIiHZa	7171	rs80111009	-0.354646	0.346091	0.305495	-1.03298	0.323691	0.701422	0.355943	1.38222
GCST90032539	GCST90277312	Romboutsia ilealis abundance in stool	Phosphatidylcholine (18:1_20:3) levels	t9EHxp	sIiHZa	7171	rs987019	-0.246357	0.303137	0.416395	-0.840506	0.347792	0.781643	0.431492	1.41594
GCST90032539	GCST90277312	Romboutsia ilealis abundance in stool	Phosphatidylcholine (18:1_20:3) levels	t9EHxp	sIiHZa	7171	rs9983927	0.323022	0.372107	0.385345	-0.406307	1.05235	1.3813	0.666105	2.86438
GCST90032539	GCST90277312	Romboutsia ilealis abundance in stool	Phosphatidylcholine (18:1_20:3) levels	t9EHxp	sIiHZa	7171	All - Inverse variance weighted	-0.183665	0.0889252	0.0388864	-0.357958	-0.00937156	0.832215	0.699102	0.990672
GCST90032539	GCST90277312	Romboutsia ilealis abundance in stool	Phosphatidylcholine (18:1_20:3) levels	t9EHxp	sIiHZa	7171	All - MR Egger	0.000661157	0.227131	0.997716	-0.444516	0.445838	1.00066	0.641134	1.5618
GCST90032564	GCST90277345	Staphylococcus A fleurettii abundance in stool	Phosphatidylethanolamine (16:0_18:2) levels	MqEORg	pYlRQ2	5462	rs12365546	-0.29067	0.274641	0.289889	-0.828966	0.247626	0.747762	0.4365	1.28098
GCST90032564	GCST90277345	Staphylococcus A fleurettii abundance in stool	Phosphatidylethanolamine (16:0_18:2) levels	MqEORg	pYlRQ2	5462	rs12465802	-0.109185	0.283963	0.700606	-0.665751	0.447382	0.896565	0.513887	1.56421
GCST90032564	GCST90277345	Staphylococcus A fleurettii abundance in stool	Phosphatidylethanolamine (16:0_18:2) levels	MqEORg	pYlRQ2	5462	rs1281409	0.0874912	0.324831	0.787665	-0.549177	0.72416	1.09143	0.577425	2.063
GCST90032564	GCST90277345	Staphylococcus A fleurettii abundance in stool	Phosphatidylethanolamine (16:0_18:2) levels	MqEORg	pYlRQ2	5462	rs17059541	-0.299301	0.31875	0.347739	-0.924051	0.325449	0.741336	0.396908	1.38465
GCST90032564	GCST90277345	Staphylococcus A fleurettii abundance in stool	Phosphatidylethanolamine (16:0_18:2) levels	MqEORg	pYlRQ2	5462	rs1859807	-0.212057	0.262009	0.418312	-0.725595	0.30148	0.808918	0.484037	1.35186
GCST90032564	GCST90277345	Staphylococcus A fleurettii abundance in stool	Phosphatidylethanolamine (16:0_18:2) levels	MqEORg	pYlRQ2	5462	rs2077759	-0.35082	0.293224	0.23153	-0.925538	0.223898	0.70411	0.396318	1.25094
GCST90032564	GCST90277345	Staphylococcus A fleurettii abundance in stool	Phosphatidylethanolamine (16:0_18:2) levels	MqEORg	pYlRQ2	5462	rs2180611	0.00931135	0.300849	0.975309	-0.580353	0.598976	1.00935	0.559701	1.82025
GCST90032564	GCST90277345	Staphylococcus A fleurettii abundance in stool	Phosphatidylethanolamine (16:0_18:2) levels	MqEORg	pYlRQ2	5462	rs35880029	-0.156723	0.288639	0.587149	-0.722456	0.40901	0.854941	0.485558	1.50533
GCST90032564	GCST90277345	Staphylococcus A fleurettii abundance in stool	Phosphatidylethanolamine (16:0_18:2) levels	MqEORg	pYlRQ2	5462	rs4742470	-0.188076	0.320764	0.557649	-0.816774	0.440622	0.828552	0.441855	1.55367
GCST90032564	GCST90277345	Staphylococcus A fleurettii abundance in stool	Phosphatidylethanolamine (16:0_18:2) levels	MqEORg	pYlRQ2	5462	rs478488	0.0956148	0.300539	0.750375	-0.493441	0.68467	1.10034	0.610522	1.98312
GCST90032564	GCST90277345	Staphylococcus A fleurettii abundance in stool	Phosphatidylethanolamine (16:0_18:2) levels	MqEORg	pYlRQ2	5462	rs61947965	0.0559301	0.27133	0.836687	-0.475877	0.587737	1.05752	0.62134	1.79991
GCST90032564	GCST90277345	Staphylococcus A fleurettii abundance in stool	Phosphatidylethanolamine (16:0_18:2) levels	MqEORg	pYlRQ2	5462	rs67863906	0.184132	0.312093	0.555198	-0.427571	0.795835	1.20217	0.652091	2.21629
GCST90032564	GCST90277345	Staphylococcus A fleurettii abundance in stool	Phosphatidylethanolamine (16:0_18:2) levels	MqEORg	pYlRQ2	5462	rs71389461	0.323767	0.364339	0.374196	-0.390338	1.03787	1.38232	0.676828	2.8232
GCST90032564	GCST90277345	Staphylococcus A fleurettii abundance in stool	Phosphatidylethanolamine (16:0_18:2) levels	MqEORg	pYlRQ2	5462	rs7215890	-0.602166	0.304219	0.0477726	-1.19843	-0.0058976	0.547624	0.301666	0.99412
GCST90032564	GCST90277345	Staphylococcus A fleurettii abundance in stool	Phosphatidylethanolamine (16:0_18:2) levels	MqEORg	pYlRQ2	5462	rs72819932	0.0557017	0.340175	0.869932	-0.61104	0.722444	1.05728	0.542786	2.05946
GCST90032564	GCST90277345	Staphylococcus A fleurettii abundance in stool	Phosphatidylethanolamine (16:0_18:2) levels	MqEORg	pYlRQ2	5462	rs7564116	-0.4269	0.311844	0.171013	-1.03811	0.184314	0.652529	0.354122	1.20239
GCST90032564	GCST90277345	Staphylococcus A fleurettii abundance in stool	Phosphatidylethanolamine (16:0_18:2) levels	MqEORg	pYlRQ2	5462	rs78156822	0.0797163	0.308762	0.796268	-0.525457	0.68489	1.08298	0.591285	1.98355
GCST90032564	GCST90277345	Staphylococcus A fleurettii abundance in stool	Phosphatidylethanolamine (16:0_18:2) levels	MqEORg	pYlRQ2	5462	rs79404398	-0.605704	0.304411	0.0466179	-1.20235	-0.00905776	0.54569	0.300487	0.990983
GCST90032564	GCST90277345	Staphylococcus A fleurettii abundance in stool	Phosphatidylethanolamine (16:0_18:2) levels	MqEORg	pYlRQ2	5462	rs79953078	-0.122496	0.31189	0.694502	-0.7338	0.488809	0.88471	0.480081	1.63037
GCST90032564	GCST90277345	Staphylococcus A fleurettii abundance in stool	Phosphatidylethanolamine (16:0_18:2) levels	MqEORg	pYlRQ2	5462	All - Inverse variance weighted	-0.141202	0.0693888	0.0418576	-0.277204	-0.00519954	0.868314	0.7579	0.994814
GCST90032564	GCST90277345	Staphylococcus A fleurettii abundance in stool	Phosphatidylethanolamine (16:0_18:2) levels	MqEORg	pYlRQ2	5462	All - MR Egger	-0.0658397	0.170678	0.704464	-0.400369	0.26869	0.936281	0.670073	1.30825
GCST90032591	GCST90277254	UBA1066 sp900317515 abundance in stool	Ceramide (d40:2) levels	JvHENB	yQ4ctL	5287	rs11153022	0.0233018	0.661771	0.971911	-1.27377	1.32037	1.02358	0.279775	3.74482
GCST90032591	GCST90277254	UBA1066 sp900317515 abundance in stool	Ceramide (d40:2) levels	JvHENB	yQ4ctL	5287	rs112643363	-1.44419	0.946637	0.127109	-3.2996	0.411217	0.235937	0.0368979	1.50865
GCST90032591	GCST90277254	UBA1066 sp900317515 abundance in stool	Ceramide (d40:2) levels	JvHENB	yQ4ctL	5287	rs113883921	-1.94396	0.941189	0.0388819	-3.7887	-0.0992339	0.143135	0.0226251	0.905531
GCST90032591	GCST90277254	UBA1066 sp900317515 abundance in stool	Ceramide (d40:2) levels	JvHENB	yQ4ctL	5287	rs117217513	0.552799	0.875242	0.527651	-1.16268	2.26827	1.73811	0.312648	9.6627
GCST90032591	GCST90277254	UBA1066 sp900317515 abundance in stool	Ceramide (d40:2) levels	JvHENB	yQ4ctL	5287	rs12515541	-1.52185	0.971975	0.117411	-3.42692	0.383216	0.218307	0.0324867	1.467
GCST90032591	GCST90277254	UBA1066 sp900317515 abundance in stool	Ceramide (d40:2) levels	JvHENB	yQ4ctL	5287	rs138652347	-0.413024	0.817511	0.613403	-2.01535	1.1893	0.661646	0.133274	3.28477
GCST90032591	GCST90277254	UBA1066 sp900317515 abundance in stool	Ceramide (d40:2) levels	JvHENB	yQ4ctL	5287	rs139579924	-0.0981322	0.875903	0.910795	-1.8149	1.61864	0.906529	0.162854	5.04621
GCST90032591	GCST90277254	UBA1066 sp900317515 abundance in stool	Ceramide (d40:2) levels	JvHENB	yQ4ctL	5287	rs149622283	-0.445037	1.07731	0.679534	-2.55657	1.6665	0.640801	0.0775703	5.29359
GCST90032591	GCST90277254	UBA1066 sp900317515 abundance in stool	Ceramide (d40:2) levels	JvHENB	yQ4ctL	5287	rs34454819	0.397494	0.9477	0.674902	-1.46	2.25499	1.48809	0.232237	9.53515
GCST90032591	GCST90277254	UBA1066 sp900317515 abundance in stool	Ceramide (d40:2) levels	JvHENB	yQ4ctL	5287	rs62033607	-1.96197	0.946923	0.0382708	-3.81794	-0.106001	0.140581	0.021973	0.899423
GCST90032591	GCST90277254	UBA1066 sp900317515 abundance in stool	Ceramide (d40:2) levels	JvHENB	yQ4ctL	5287	rs62401310	-1.83444	0.905504	0.0427769	-3.60923	-0.0596558	0.159702	0.0270727	0.942089
GCST90032591	GCST90277254	UBA1066 sp900317515 abundance in stool	Ceramide (d40:2) levels	JvHENB	yQ4ctL	5287	rs73145798	-0.559861	0.915486	0.540839	-2.35421	1.23449	0.571289	0.0949682	3.43663
GCST90032591	GCST90277254	UBA1066 sp900317515 abundance in stool	Ceramide (d40:2) levels	JvHENB	yQ4ctL	5287	rs7404007	0.360388	0.935427	0.700041	-1.47305	2.19382	1.43389	0.229225	8.96946
GCST90032591	GCST90277254	UBA1066 sp900317515 abundance in stool	Ceramide (d40:2) levels	JvHENB	yQ4ctL	5287	All - Inverse variance weighted	-0.612721	0.25597	0.0166784	-1.11442	-0.11102	0.541874	0.328105	0.894921
GCST90032591	GCST90277254	UBA1066 sp900317515 abundance in stool	Ceramide (d40:2) levels	JvHENB	yQ4ctL	5287	All - MR Egger	-0.658723	0.634732	0.321639	-1.9028	0.585351	0.517512	0.149151	1.79562
GCST90032591	GCST90277329	UBA1066 sp900317515 abundance in stool	Phosphatidylcholine (O-16:1_20:3) levels	4sW291	ZQtKjp	6770	rs11153022	-1.19894	0.581766	0.0393161	-2.3392	-0.0586788	0.301514	0.0964047	0.94301
GCST90032591	GCST90277329	UBA1066 sp900317515 abundance in stool	Phosphatidylcholine (O-16:1_20:3) levels	4sW291	ZQtKjp	6770	rs112643363	-0.0375815	0.86192	0.965222	-1.72694	1.65178	0.963116	0.177827	5.21626
GCST90032591	GCST90277329	UBA1066 sp900317515 abundance in stool	Phosphatidylcholine (O-16:1_20:3) levels	4sW291	ZQtKjp	6770	rs113883921	-1.04681	0.821949	0.202816	-2.65783	0.564211	0.351056	0.0701003	1.75806
GCST90032591	GCST90277329	UBA1066 sp900317515 abundance in stool	Phosphatidylcholine (O-16:1_20:3) levels	4sW291	ZQtKjp	6770	rs117217513	0.130873	0.769491	0.864949	-1.37733	1.63908	1.13982	0.252251	5.15041
GCST90032591	GCST90277329	UBA1066 sp900317515 abundance in stool	Phosphatidylcholine (O-16:1_20:3) levels	4sW291	ZQtKjp	6770	rs12515541	0.881775	0.863038	0.306918	-0.80978	2.57333	2.41518	0.444956	13.1094
GCST90032591	GCST90277329	UBA1066 sp900317515 abundance in stool	Phosphatidylcholine (O-16:1_20:3) levels	4sW291	ZQtKjp	6770	rs138652347	-0.453141	0.704111	0.519857	-1.8332	0.926916	0.635629	0.159901	2.5267
GCST90032591	GCST90277329	UBA1066 sp900317515 abundance in stool	Phosphatidylcholine (O-16:1_20:3) levels	4sW291	ZQtKjp	6770	rs139579924	-0.445324	0.770636	0.563354	-1.95577	1.06512	0.640617	0.141456	2.90119
GCST90032591	GCST90277329	UBA1066 sp900317515 abundance in stool	Phosphatidylcholine (O-16:1_20:3) levels	4sW291	ZQtKjp	6770	rs149622283	0.245165	0.922285	0.790375	-1.56251	2.05284	1.27783	0.209608	7.79003
GCST90032591	GCST90277329	UBA1066 sp900317515 abundance in stool	Phosphatidylcholine (O-16:1_20:3) levels	4sW291	ZQtKjp	6770	rs34454819	-0.831755	0.844589	0.32472	-2.48715	0.82364	0.435285	0.0831466	2.27878
GCST90032591	GCST90277329	UBA1066 sp900317515 abundance in stool	Phosphatidylcholine (O-16:1_20:3) levels	4sW291	ZQtKjp	6770	rs62033607	0.396919	0.835627	0.63479	-1.24091	2.03475	1.48724	0.289121	7.65032
GCST90032591	GCST90277329	UBA1066 sp900317515 abundance in stool	Phosphatidylcholine (O-16:1_20:3) levels	4sW291	ZQtKjp	6770	rs62401310	-0.180359	0.806193	0.822978	-1.7605	1.39978	0.834971	0.171959	4.05431
GCST90032591	GCST90277329	UBA1066 sp900317515 abundance in stool	Phosphatidylcholine (O-16:1_20:3) levels	4sW291	ZQtKjp	6770	rs73145798	-2.1302	0.815431	0.00899192	-3.72845	-0.531956	0.118813	0.0240301	0.587455
GCST90032591	GCST90277329	UBA1066 sp900317515 abundance in stool	Phosphatidylcholine (O-16:1_20:3) levels	4sW291	ZQtKjp	6770	rs7404007	-0.889749	0.819243	0.277451	-2.49547	0.715967	0.410759	0.0824581	2.04616
GCST90032591	GCST90277329	UBA1066 sp900317515 abundance in stool	Phosphatidylcholine (O-16:1_20:3) levels	4sW291	ZQtKjp	6770	All - Inverse variance weighted	-0.499526	0.217931	0.0218983	-0.926671	-0.0723809	0.606818	0.395869	0.930177
GCST90032591	GCST90277329	UBA1066 sp900317515 abundance in stool	Phosphatidylcholine (O-16:1_20:3) levels	4sW291	ZQtKjp	6770	All - MR Egger	-0.282711	0.526137	0.601737	-1.31394	0.748517	0.753737	0.268759	2.11386
GCST90032592	GCST90277345	UBA1066 abundance in stool	Phosphatidylethanolamine (16:0_18:2) levels	7j4yxG	wvmGdQ	5462	rs10064498	-0.248721	0.920383	0.786978	-2.05267	1.55523	0.779797	0.128392	4.73617
GCST90032592	GCST90277345	UBA1066 abundance in stool	Phosphatidylethanolamine (16:0_18:2) levels	7j4yxG	wvmGdQ	5462	rs10918295	0.0928313	0.973798	0.924053	-1.81581	2.00148	1.09728	0.162705	7.39997
GCST90032592	GCST90277345	UBA1066 abundance in stool	Phosphatidylethanolamine (16:0_18:2) levels	7j4yxG	wvmGdQ	5462	rs11232531	-0.886525	1.02056	0.385032	-2.88683	1.11378	0.412085	0.0557526	3.04586
GCST90032592	GCST90277345	UBA1066 abundance in stool	Phosphatidylethanolamine (16:0_18:2) levels	7j4yxG	wvmGdQ	5462	rs11787565	-1.28452	0.890529	0.149182	-3.02996	0.460913	0.276782	0.0483174	1.58552
GCST90032592	GCST90277345	UBA1066 abundance in stool	Phosphatidylethanolamine (16:0_18:2) levels	7j4yxG	wvmGdQ	5462	rs117919936	0.448737	0.795369	0.572627	-1.11019	2.00766	1.56633	0.329498	7.44587
GCST90032592	GCST90277345	UBA1066 abundance in stool	Phosphatidylethanolamine (16:0_18:2) levels	7j4yxG	wvmGdQ	5462	rs13137105	-1.44759	1.01684	0.154556	-3.44059	0.545408	0.235137	0.0320459	1.72531
GCST90032592	GCST90277345	UBA1066 abundance in stool	Phosphatidylethanolamine (16:0_18:2) levels	7j4yxG	wvmGdQ	5462	rs1370715	0.112243	0.984115	0.909194	-1.81662	2.04111	1.11879	0.162574	7.69914
GCST90032592	GCST90277345	UBA1066 abundance in stool	Phosphatidylethanolamine (16:0_18:2) levels	7j4yxG	wvmGdQ	5462	rs1408766	-1.17616	0.941289	0.211474	-3.02109	0.668765	0.30846	0.0487481	1.95182
GCST90032592	GCST90277345	UBA1066 abundance in stool	Phosphatidylethanolamine (16:0_18:2) levels	7j4yxG	wvmGdQ	5462	rs149930778	0.638912	0.930588	0.492355	-1.18504	2.46286	1.89442	0.305733	11.7384
GCST90032592	GCST90277345	UBA1066 abundance in stool	Phosphatidylethanolamine (16:0_18:2) levels	7j4yxG	wvmGdQ	5462	rs17616823	-1.12318	0.910877	0.217548	-2.9085	0.662139	0.325244	0.0545576	1.93894
GCST90032592	GCST90277345	UBA1066 abundance in stool	Phosphatidylethanolamine (16:0_18:2) levels	7j4yxG	wvmGdQ	5462	rs1894002	-0.572469	0.9441	0.544273	-2.4229	1.27797	0.564131	0.0886637	3.58933
GCST90032592	GCST90277345	UBA1066 abundance in stool	Phosphatidylethanolamine (16:0_18:2) levels	7j4yxG	wvmGdQ	5462	rs1926859	-1.43966	1.06054	0.17463	-3.51833	0.639002	0.237008	0.0296489	1.89459
GCST90032592	GCST90277345	UBA1066 abundance in stool	Phosphatidylethanolamine (16:0_18:2) levels	7j4yxG	wvmGdQ	5462	rs34362163	1.45904	1.02848	0.156005	-0.556781	3.47486	4.30182	0.573051	32.2932
GCST90032592	GCST90277345	UBA1066 abundance in stool	Phosphatidylethanolamine (16:0_18:2) levels	7j4yxG	wvmGdQ	5462	rs6463280	-1.11073	0.984295	0.259129	-3.03995	0.818488	0.329319	0.0478374	2.26707
GCST90032592	GCST90277345	UBA1066 abundance in stool	Phosphatidylethanolamine (16:0_18:2) levels	7j4yxG	wvmGdQ	5462	rs6702767	0.00409833	0.92519	0.996466	-1.80927	1.81747	1.00411	0.163773	6.15627
GCST90032592	GCST90277345	UBA1066 abundance in stool	Phosphatidylethanolamine (16:0_18:2) levels	7j4yxG	wvmGdQ	5462	rs72679391	-1.04822	0.80124	0.190791	-2.61865	0.522213	0.350562	0.0729014	1.68575
GCST90032592	GCST90277345	UBA1066 abundance in stool	Phosphatidylethanolamine (16:0_18:2) levels	7j4yxG	wvmGdQ	5462	rs75967240	1.20255	0.934081	0.19795	-0.628251	3.03335	3.32859	0.533524	20.7666
GCST90032592	GCST90277345	UBA1066 abundance in stool	Phosphatidylethanolamine (16:0_18:2) levels	7j4yxG	wvmGdQ	5462	rs7702579	-1.10313	1.02841	0.283428	-3.11881	0.91256	0.331832	0.0442096	2.49069
GCST90032592	GCST90277345	UBA1066 abundance in stool	Phosphatidylethanolamine (16:0_18:2) levels	7j4yxG	wvmGdQ	5462	rs7818625	-2.03001	1.00382	0.0431467	-3.9975	-0.062525	0.131334	0.0183614	0.93939
GCST90032592	GCST90277345	UBA1066 abundance in stool	Phosphatidylethanolamine (16:0_18:2) levels	7j4yxG	wvmGdQ	5462	rs882989	-1.13833	1.00244	0.256142	-3.1031	0.826452	0.320355	0.0449096	2.2852
GCST90032592	GCST90277345	UBA1066 abundance in stool	Phosphatidylethanolamine (16:0_18:2) levels	7j4yxG	wvmGdQ	5462	All - Inverse variance weighted	-0.50694	0.211672	0.0166237	-0.921817	-0.092062	0.602336	0.397795	0.912049
GCST90032592	GCST90277345	UBA1066 abundance in stool	Phosphatidylethanolamine (16:0_18:2) levels	7j4yxG	wvmGdQ	5462	All - MR Egger	-0.148141	0.515871	0.777265	-1.15925	0.862967	0.86231	0.313722	2.37018
GCST90032592	GCST90277387	UBA1066 abundance in stool	Triacylglycerol (50:1) levels	C7pJQz	01ZdUA	7143	rs10064498	-0.439915	0.796124	0.580558	-2.00032	1.12049	0.644091	0.135292	3.06635
GCST90032592	GCST90277387	UBA1066 abundance in stool	Triacylglycerol (50:1) levels	C7pJQz	01ZdUA	7143	rs10918295	0.0161962	0.853925	0.984868	-1.6575	1.68989	1.01633	0.190616	5.41888
GCST90032592	GCST90277387	UBA1066 abundance in stool	Triacylglycerol (50:1) levels	C7pJQz	01ZdUA	7143	rs11232531	0.191853	0.880627	0.827538	-1.53417	1.91788	1.21149	0.215634	6.80652
GCST90032592	GCST90277387	UBA1066 abundance in stool	Triacylglycerol (50:1) levels	C7pJQz	01ZdUA	7143	rs11787565	0.301953	0.778194	0.698003	-1.22331	1.82721	1.3525	0.294255	6.21654
GCST90032592	GCST90277387	UBA1066 abundance in stool	Triacylglycerol (50:1) levels	C7pJQz	01ZdUA	7143	rs117919936	0.0454832	0.704447	0.94852	-1.33523	1.4262	1.04653	0.263097	4.16284
GCST90032592	GCST90277387	UBA1066 abundance in stool	Triacylglycerol (50:1) levels	C7pJQz	01ZdUA	7143	rs13137105	-1.73245	0.89344	0.0524918	-3.48359	0.0186921	0.17685	0.0306969	1.01887
GCST90032592	GCST90277387	UBA1066 abundance in stool	Triacylglycerol (50:1) levels	C7pJQz	01ZdUA	7143	rs1370715	-0.0512055	0.856111	0.952306	-1.72918	1.62677	0.950083	0.177429	5.08742
GCST90032592	GCST90277387	UBA1066 abundance in stool	Triacylglycerol (50:1) levels	C7pJQz	01ZdUA	7143	rs1408766	-1.03193	0.829411	0.213434	-2.65758	0.593711	0.356317	0.0701178	1.8107
GCST90032592	GCST90277387	UBA1066 abundance in stool	Triacylglycerol (50:1) levels	C7pJQz	01ZdUA	7143	rs149930778	-0.0414719	0.817006	0.959516	-1.6428	1.55986	0.959376	0.193437	4.75815
GCST90032592	GCST90277387	UBA1066 abundance in stool	Triacylglycerol (50:1) levels	C7pJQz	01ZdUA	7143	rs17616823	-1.77653	0.792127	0.0249135	-3.3291	-0.223966	0.169224	0.0358252	0.799342
GCST90032592	GCST90277387	UBA1066 abundance in stool	Triacylglycerol (50:1) levels	C7pJQz	01ZdUA	7143	rs1894002	0.569627	0.829762	0.492401	-1.05671	2.19596	1.76761	0.347599	8.98863
GCST90032592	GCST90277387	UBA1066 abundance in stool	Triacylglycerol (50:1) levels	C7pJQz	01ZdUA	7143	rs1926859	-0.234391	0.927751	0.800543	-2.05278	1.584	0.791052	0.128377	4.87442
GCST90032592	GCST90277387	UBA1066 abundance in stool	Triacylglycerol (50:1) levels	C7pJQz	01ZdUA	7143	rs34362163	-0.410698	0.895656	0.646561	-2.16618	1.34479	0.663187	0.114614	3.83737
GCST90032592	GCST90277387	UBA1066 abundance in stool	Triacylglycerol (50:1) levels	C7pJQz	01ZdUA	7143	rs6463280	-0.347526	0.862977	0.687165	-2.03896	1.34391	0.706434	0.130164	3.834
GCST90032592	GCST90277387	UBA1066 abundance in stool	Triacylglycerol (50:1) levels	C7pJQz	01ZdUA	7143	rs6702767	-0.721079	0.807115	0.371641	-2.30302	0.860867	0.486227	0.0999561	2.36521
GCST90032592	GCST90277387	UBA1066 abundance in stool	Triacylglycerol (50:1) levels	C7pJQz	01ZdUA	7143	rs72679391	0.0103331	0.699962	0.988222	-1.36159	1.38226	1.01039	0.256253	3.98389
GCST90032592	GCST90277387	UBA1066 abundance in stool	Triacylglycerol (50:1) levels	C7pJQz	01ZdUA	7143	rs75967240	-0.811663	0.816443	0.320152	-2.41189	0.788566	0.444119	0.0896455	2.20024
GCST90032592	GCST90277387	UBA1066 abundance in stool	Triacylglycerol (50:1) levels	C7pJQz	01ZdUA	7143	rs7702579	0.976665	0.896804	0.276132	-0.781071	2.7344	2.65559	0.457915	15.4005
GCST90032592	GCST90277387	UBA1066 abundance in stool	Triacylglycerol (50:1) levels	C7pJQz	01ZdUA	7143	rs7818625	-1.88111	0.875893	0.0317417	-3.59786	-0.16436	0.152421	0.0273822	0.848436
GCST90032592	GCST90277387	UBA1066 abundance in stool	Triacylglycerol (50:1) levels	C7pJQz	01ZdUA	7143	rs882989	-1.14697	0.881105	0.193007	-2.87393	0.579999	0.317599	0.0564765	1.78604
GCST90032592	GCST90277387	UBA1066 abundance in stool	Triacylglycerol (50:1) levels	C7pJQz	01ZdUA	7143	All - Inverse variance weighted	-0.408119	0.185114	0.0274755	-0.770942	-0.0452965	0.6649	0.462577	0.955714
GCST90032592	GCST90277387	UBA1066 abundance in stool	Triacylglycerol (50:1) levels	C7pJQz	01ZdUA	7143	All - MR Egger	0.039972	0.451978	0.930505	-0.845905	0.925849	1.04078	0.429169	2.52401

## Sheet: Stable8
Supplementary Table 8 Global and Sensitivity Tests for the Effect of Gut Microbiota on 179 lipid metabolites
exposure.id	outcome.id	exposure	outcome	id.exposure.x	id.outcome.x	method	Q	Q_df	Q_pval	egger_intercept	egger_se	egger_pval	MR.PRESSO.Global.Test.RSSobs	MR.PRESSO.Global.Test.P.value
GCST90032224	GCST90277327	Bifidobacterium catenulatum abundance in stool	Phosphatidylcholine (O-16:1_18:1) levels	oGafSb	83Eyer	Inverse variance weighted	5.56555	10	0.850349	0.0293547	0.0186459	0.149866	7.62181	0.832
GCST90032224	GCST90277329	Bifidobacterium catenulatum abundance in stool	Phosphatidylcholine (O-16:1_20:3) levels	gFXs95	dz8ceu	Inverse variance weighted	10.5893	10	0.390396	0.0415324	0.0191817	0.0585692	12.4649	0.456
GCST90032379	GCST90277273	Faecalibacterium prausnitzii E abundance in stool	Phosphatidylcholine (14:0_18:1) levels	6HaoTM	51xEKm	Inverse variance weighted	9.6859	14	0.784768	0.0180757	0.0163918	0.29014	11.1462	0.8
GCST90032458	GCST90277329	Lawsonibacter sp000492175 abundance in stool	Phosphatidylcholine (O-16:1_20:3) levels	vKQRiZ	6GaK8Y	Inverse variance weighted	10.3237	12	0.587584	-0.00677501	0.0176813	0.708892	12.14	0.59
GCST90032510	GCST90277296	Phocea abundance in stool	Phosphatidylcholine (17:0_18:1) levels	MupPe2	o0eNy3	Inverse variance weighted	18.7101	12	0.0957685	-0.0231005	0.0204485	0.282639	21.8142	0.129
GCST90032510	GCST90277358	Phocea abundance in stool	Phosphatidylinositol (16:0_18:1) levels	zKIgEp	kY2KZS	Inverse variance weighted	21.1038	12	0.0488816	-0.000976211	0.0228247	0.966651	24.8285	0.07
GCST90032539	GCST90277312	Romboutsia ilealis abundance in stool	Phosphatidylcholine (18:1_20:3) levels	t9EHxp	sIiHZa	Inverse variance weighted	10.6691	16	0.829433	-0.0159515	0.0180867	0.391721	11.9764	0.841
GCST90032564	GCST90277345	Staphylococcus A fleurettii abundance in stool	Phosphatidylethanolamine (16:0_18:2) levels	MqEORg	pYlRQ2	Inverse variance weighted	12.0876	18	0.842679	-0.00763492	0.015798	0.635059	13.3961	0.857
GCST90032591	GCST90277254	UBA1066 sp900317515 abundance in stool	Ceramide (d40:2) levels	JvHENB	yQ4ctL	Inverse variance weighted	12.8455	12	0.380371	0.00173563	0.0217214	0.937749	15.0756	0.396
GCST90032591	GCST90277329	UBA1066 sp900317515 abundance in stool	Phosphatidylcholine (O-16:1_20:3) levels	4sW291	ZQtKjp	Inverse variance weighted	11.7582	12	0.465285	-0.00822795	0.0180803	0.657904	13.8404	0.49
GCST90032592	GCST90277345	UBA1066 abundance in stool	Phosphatidylethanolamine (16:0_18:2) levels	7j4yxG	wvmGdQ	Inverse variance weighted	18.4878	19	0.490106	-0.010788	0.0141449	0.455533	20.4677	0.526
GCST90032592	GCST90277387	UBA1066 abundance in stool	Triacylglycerol (50:1) levels	C7pJQz	01ZdUA	Inverse variance weighted	16.1784	19	0.645341	-0.0134669	0.0123922	0.291497	17.878	0.657
